# Supplementary material for: Epigenetic regulation of seed-specific gene expression by DNA methylation valleys in castor bean
Source: BMC Biol. 2022 Mar 1;20:57. doi: 10.1186/s12915-022-01259-6 (PMC8886767; doi:10.1186/s12915-022-01259-6)
Supplement: Supplementary file 1 — Additional file 1: Table S1. Summary of RNA-seq data generated from 16 diverse tissues in castor bean. Table S2. Genes’ expression level (FPKM) in 16 different tissues of castor bean. Table S3. All tissue-specific genes in castor bean. Table S4. Seed stage-specific genes in castor bean. Table S5. Seed-specific genes related to lipid biosynthesis pathways in castor bean. Table S6. Conserved DNA methylation valleys (DMVs) in castor bean. Table S7. DMV genes in castor bean. Table S8. Conserved DMV genes among Arabidopsis, Soybean and Castor bean. Table S9. Differential histone modification regions between leaf and endosperm. Table S10. Seed-specific DMV genes potentially regulated by histone modifications. Table S11. Leaf-specific DMV genes potentially regulated by histone modifications. Table S12. Distal DMVs and the nearest genes in castor bean. Table S13. Distal DMVs of seed-specific genes potentially regulated by H3K27ac and/or H3K27me3. Table S14. All primers used in this study. [file 12915_2022_1259_MOESM1_ESM.xlsx]

## Sheet: S1
Table S1. Summary of RNA-seq data generated from 16 diverse tissues in castor bean.
Sample	Total reads	Total mapped reads	Uniquely mapped
germinating seed	44743230	43,133,782 (96.40%)	38,088,303 (85.13%)
Seedling	45108532	43,602,340 (96.66%)	38,950,885 (86.35%)
Leaf	86471470	74,882,982 (86.60%)	72,482,837 (83.82%)
Stem	44934024	43,214,982 (96.17%)	38,519,868 (85.73%)
Root	81361302	66,265,706 (81.45%)	63,924,444 (78.57%)
Inflorescence	45519530	43,963,091 (96.58%)	39,490,308 (86.75%)
Pollen	45087140	43,353,653 (96.16%)	39,162,007 (86.86%)
Ovule	44771366	43,155,872 (96.39%)	38,852,307 (86.78%)
Capsule	45170632	43,610,347 (96.55%)	39,335,867 (87.08%)
S1	43354282	41,787,987 (96.39%)	38,035,325 (87.73%)
S2	44691032	43,139,698 (96.53%)	39,296,927 (87.93%)
S3	46489342	45,292,605 (97.43%)	42,068,482 (90.49%)
S4	45649808	44,605,244 (97.71%)	41,973,002 (91.95%)
S5	44409910	43,303,839 (97.51%)	41,326,274 (93.06%)
Endosperm	53428683	47,882,317 (89.62%)	42,207,032 (79.00%)
Embryo	39125320	35,257,737 (90.11%)	34,211,540 (87.44%)

## Sheet: S2
Table S2. Genes' expression level (FPKM) in 16 different tissues of castor bean.
Gene_ID	Seed1	Seed2	Seed3	Seed4	Seed5	Embryo	Endosperm	G_seed	Seedling	Root	Stem	Leaf	Inflorescence	Pollen	Ovule	Capsule	Annotation
29953.m000432	0	0	0	0	0	0	0	0	0	0	0	0	6978.38	63331.3	0	0	hypothetical protein RCOM_1124810
27769.m000109	4.82	9.34	21751.9	30304.6	40082.4	4958.66	23053.1	21.51	6.19	0.4	6.78	0.24	3.51	3.93	0.96	4.49	conserved hypothetical protein
29917.m001992	4.12	10.12	22292.1	23223.3	20458.8	13288.2	23714	8.96	6.11	6.34	4.1	0.09	2.36	3.12	3.7	4.05	Oleosin1
30156.m001719	2.98	12.64	15206.3	19965.9	19124.4	1185.03	22788.2	31.69	6.72	0	7.32	0	3.69	3.4	3.4	4.68	2S albumin-like precursor
29900.m001630	3.28	2.08	2.69	2.25	1.63	13.96	0.01	20504.5	878.24	20.67	11711.3	135.71	920.2	2.09	10.08	198.71	trans-resveratrol di-O-methyltransferase-like isoform X1
30174.m008760	1.2	2.23	0.49	1.51	2.57	0	0	19752	20.81	0.08	4.11	0	13.53	0.59	1.53	1.43	non-specific lipid-transfer protein A-like
29737.m001217	0	0	12.33	15.86	0.02	19291.9	2257.72	0	0	2.61	3.12	0.44	0	8.36	0	0	tartrate-resistant acid phosphatase type 5-like
28644.m000934	0	0.74	0.24	0.75	0.24	1.08	0	15440.2	6.63	0	1	0	0.5	0.53	0.24	0	Non-specific lipid-transfer protein B
29496.m000142	0.95	2.84	159.14	198.07	450.97	519.41	309.18	1.26	1.64	0	2.64	0.26	0.94	14840.2	0.23	3.78	stress-induced protein KIN2-like
29846.m000186	1943.54	2037.37	13735.9	12517.1	9472.98	4330.43	13378.6	8333.71	5271.29	462.55	6096.09	3592.37	3565.15	4330.27	1474.62	7495.18	methallothioneine-like protein
29974.m000232	131.99	73.38	1.76	3.6	2.3	13.37	0.04	8.02	9147.16	89.63	1453.18	13458.3	2594.26	389.22	123.98	6200.98	Ribulose bisphosphate carboxylase (small chain) family protein isoform 2
29044.m000172	2733.85	3078.82	121.44	352.9	667.26	12751.5	3.31	1085.9	663.66	2.41	2329.59	529.57	4579.17	1144.66	3120.78	2410.07	lipid transfer precursor protein
30169.m006299	2	0.65	0.6	0.94	0	11997.5	8730.83	0.73	1.85	4	3.52	4.71	2.3	1.75	2.22	1.94	conserved hypothetical protein
28166.m001073	0.02	6.96	2838.71	6819.14	11674.6	263.18	7637.03	14.6	0	0	1.97	0	0	2.85	0.03	0.05	sweet protein mabinlin-1 chain A
28166.m001081	0	0	8116.25	10432.8	11590.7	0.24	1295.74	0	0	0	0	0	0	0	0	0	sweet protein mabinlin-1 chain A
29200.m000172	0.01	11.97	11271	8627.75	5977.13	0.85	4441.33	5.42	4.21	0	1.27	0	1.81	0.29	0.01	3.41	ankyrin like protein
29742.m001431	3.37	0.92	0.09	13.2	20.62	0.1	7.86	3.1	0.02	0	0.04	0	440.97	11089	0	6.43	non-specific lipid-transfer protein 1-like
29200.m000165	1.48	1.03	4441.24	2378.57	669.95	58.49	11050.8	0.85	1.44	0.03	1.3	0.03	0.26	1.12	0.55	1.22	malate dehydrogenase
30167.m000875	1.29	1.47	0	0.46	0.48	0	0	0	1.1	0.13	0.27	0	1.1	11001.3	0.53	2.19	Late embryogenesis abundant protein family protein
29044.m000171	23.98	8.86	2.35	3.06	1.58	0	0	3.41	603.08	0	1514.7	0.28	10929.3	2.9	47.44	8726.63	harmalin
30147.m014277	0.75	3.31	9305.7	9005.79	4838.24	6306.54	10496.7	7.12	2.85	0	1.34	0.01	0.93	0.77	0.82	1.96	WD repeat-containing protein WRAP73-like
29742.m001432	1.09	0.36	1.14	0.24	0	0.06	0	0.32	0.08	0	0.2	0	74.54	10074.5	0.36	1.67	non-specific lipid-transfer protein 1-like
28455.m000354	8816.32	9161.33	8.22	8.77	42.12	13.91	8.21	3736.33	65.23	1000.9	85.75	4.63	42.23	54.06	375.87	1587.47	14 kDa proline-rich protein DC2.15-like
30183.m001284	1.01	4.33	425.36	566.82	1194.62	84.81	173.02	1788.26	115.74	7.36	15.44	4.16	406.53	8111.68	1.08	2.83	cysteine proteinase inhibitor B
30143.m001170	28.63	13.81	0.12	0.07	0.37	0.23	0.01	0.01	1778.09	6.62	405.66	7750.8	259.99	42.05	20.46	606.53	ribulose bisphosphate carboxylase/oxygenase activase, chloroplastic isoform X1
29977.m000260	3623.77	5833.76	10.87	34.68	79.88	1175.27	14.76	321.49	3359.3	7685.63	1924.08	1976.33	3193.3	5015.78	1454.93	1166.48	metallothionein 1a
60637.m00004	1.27	2.7	2703.38	6067.36	7538.22	7.39	4913.13	6.14	42.67	0.36	1.77	33.92	0.57	71.4	0.65	0.73	Agglutinin precursor
29947.m000052	4002.9	7498.92	8	0.09	5.04	0.08	42.58	0.83	291.81	11.26	599.92	21.5	136.93	255.45	1719.07	503.03	MLP-like protein 31
29950.m001186	0.17	449.61	0	0	0.12	0	0.29	0	23.58	7391.22	0	0.23	2.54	88.65	0.08	0.76	germin-like protein subfamily 1 member 16
29726.m004119	3.11	1.97	0.32	0.87	3.07	2.29	0.52	7186.29	499.16	3010.88	18.28	136.74	19.36	6.37	0.06	17.51	Pathogenesis-related protein 10.5
30074.m001412	1.12	23.18	2.72	6.62	5.16	7065.92	6203	2.12	6.74	3.99	11.21	7.73	12.53	4.39	7.35	10.8	conserved hypothetical protein
30086.m000213	0.64	0.75	106.03	117.25	132.44	0.94	36.75	7010.19	5.14	0.24	0.63	0	0.42	11.23	0.12	0	Isocitrate lyase; Short=ICL; AltName: Full=Isocitrase; AltName: Full=Isocitratsysase
30131.m006957	0.14	0.24	0	0	0.07	0.1	0	0.36	0.41	0	0.22	0	80.04	6933.29	0.06	1.83	conserved hypothetical protein
29616.m000224	2.88	5.69	0.29	0.28	0	3.55	0.67	6822.27	194.46	1.46	147.14	45.11	183.97	5.53	10.04	20	metallothionein 3-like protein
29642.m000279	6807.83	6664.48	2579.37	1544.21	517.87	265.68	372.65	50.19	330.97	530.37	1101.21	4.47	1458.31	1189.59	1245.19	3602.81	conserved hypothetical protein
29799.m000645	0	0.24	1222	2221.73	3793.72	615.65	6538.06	2.09	0.11	0	0.5	0.14	0	0	0.02	0	EC protein homolog 2-like
29646.m001109	0	0	0	0	0	0	0	0	0	0	0	0	0	6477.82	0	0	ervatamin-B
30005.m001300	230.04	38.34	10.06	4.94	0.32	33.28	3.19	14.99	748.61	50.82	330.25	6392.76	1561.21	120.82	273.23	2926.93	chlorophyll a-b binding protein of LHCII type 1
29929.m004802	33.78	7.72	1.32	1.42	2.01	10.29	0.14	5795.86	602.1	15.87	6324.07	60.41	307.43	17.21	13.27	1226.67	cytochrome P450 71B36-like
29994.m000460	0.47	0.73	1318.76	3223.82	5935.03	11.7	1838.49	29.68	0.17	0	0.23	0	0.01	0.09	0	0	conserved hypothetical protein
30068.m002533	5.59	2.86	0.46	0.39	0.3	0.01	0	5838.51	330.5	8.97	4006.74	16.04	44.19	4.63	3.68	7.75	carbon-nitrogen hydrolase family protein
30128.m008689	511.19	439.51	5803.21	3704.87	2505.57	501.05	662.09	172.8	244.42	327.25	200.2	168.97	630.34	589.5	388.49	739.69	protein BONZAI 3
29600.m000561	11.9	18.52	4737.94	774.62	0.04	68.5	5688.9	2.94	4.33	0	6.52	0.02	0.08	2.63	2.87	2.1	legumin A-like
30147.m013773	0.45	0.56	35.86	19.96	40.07	53.96	9.01	5672.76	3.17	0	0.87	0.02	0.24	0.26	0.16	0.2	Malate synthase, glyoxysomal
30014.m000445	0	0.53	0.21	0	0	0	0.07	0.63	0	0	1.77	0.11	0.17	5631.76	0	2.91	Late embryogenesis abundant protein family protein
29806.m000932	97.73	224.95	3.74	7.78	100.17	1850.91	12.07	282.36	2380.46	5.75	1926.27	5573.38	315.91	357.33	53.75	286.97	metallothionein 3-like protein
29629.m001355	0	4.03	976.64	4699.3	5546.04	0	1106.19	0	0	0	0	0	0	0	0	0	seed storage protein
30005.m001307	250.46	44.97	16.36	6.63	1.88	34.92	4.23	19.4	890.32	12.92	422.49	5459.92	2265.17	95.13	347.87	3645.32	conserved hypothetical protein
30072.m000963	709.18	1654.5	17.19	35.6	34.83	1525.95	2.97	918.38	1009.24	788.45	1155.63	5446.11	2791.97	1561.69	920.87	1573.37	low temperature inducible SLTI66
30190.m010883	2870.12	4154.31	0.53	0.74	0.66	0	0	1.63	1931.42	1.31	5376.31	490.62	1344.1	84.11	6.33	803.59	organ-specific protein P4-like isoform X1
30190.m010817	7.75	44.56	0.29	0.16	0.33	0.29	0.32	0.87	2847.41	1323.28	5374.87	1834.32	93.3	12.12	3	884.69	conserved hypothetical protein
29726.m004094	135.88	371.24	5135.13	3550.7	1583.19	0	682.36	0	0.01	33.18	0	0	0	0.44	30.73	0	ethylene-responsive transcription factor 3
30073.m002247	3.37	13.08	0.58	0.89	0.66	0.35	0	1.14	3066.41	103.4	5030.83	1763.24	169.56	17.46	14.03	1308.53	heterogeneous nuclear ribonucleoprotein A3-like
60629.m00002	0.22	0.57	2408.67	4971.13	4908.49	6.27	4289.77	23.57	31.16	0.14	0.96	28.97	0.47	19.8	1.1	2.39	Ricin precursor
30143.m001220	17.61	43.52	3.35	4.65	3.31	3.25	2.75	1.35	104.57	4891.83	620.87	9.58	2.17	1.34	4.16	3.91	protease inhibitor/seed storage/lipid transfer family protein
29816.m000668	263.24	219.94	1.84	1.84	1.47	9.11	1.03	4764.49	60.79	19.32	649.2	13.67	75.96	11.59	18.99	163.31	nicotinate-nucleotide pyrophosphorylase
29908.m006133	269.49	162.44	17.72	36.4	12.83	561.85	0.79	8.42	1324.79	290.37	558.32	620.41	3198.79	501.87	382.37	4604.18	defensin-like protein
29983.m003239	0	0.33	0.17	0.17	0	0.6	0	0	54.31	0	3.91	3.75	632.28	4601.76	0.5	328.37	cell wall protein, partial
29680.m001752	0.08	77.7	0.1	0.33	0.98	0	0	0	7.74	4436.9	0	0.35	0.07	0.08	0	2.42	germin-like protein subfamily 1 member 16
28748.m000209	0	0	0.17	0.17	0	0	0	0.18	3.58	4.76	1.65	0.44	76.62	4435.63	6.51	15.1	conserved hypothetical protein
30174.m008801	6.04	6.9	1.68	1.5	0.64	1.39	0.18	4433.01	5.36	2.24	3.62	3.01	31.89	72.48	3.89	4.62	malate dehydrogenase, cytoplasmic-like
33373.m000016	502.4	161.74	3.39	7.16	4.73	1.01	0.7	4170.98	108.25	165.68	1285.38	6.98	544.47	28.09	447.52	2766.92	monomethylxanthine methyltransferase 2-like isoform X4
30147.m013826	191.57	272.81	4.11	7.7	47.32	0	0	4170.44	0	0	0	0	0.52	383.6	0	0	vignain
28725.m000314	96.72	57.42	29.72	18.84	6.97	137.44	20.24	59.93	1418.34	146.49	386.8	4139.25	390.38	76.8	120.64	970.99	ferredoxin-A-like
30147.m013783	1150.86	1293.35	1462.28	1391.92	748.78	1539.36	875.04	4100.95	606.43	993.27	645.64	440.53	1031.07	540.58	722.68	855.28	glyceraldehyde-3-phosphate dehydrogenase
27613.m000609	213.03	3863.48	22.11	5.17	4.78	99.97	6.38	77.38	1498.68	681.31	4076.75	102.74	905.18	702.08	115.86	612.77	actinorizal nodulin AgNOD-GHRP
30068.m002536	3.61	2.87	0.01	0	0	0.01	0	4058.25	145.31	0	1990.57	0.14	9.77	0.31	0	4.46	ABC transporter F family member 3
28166.m001085	634.99	825.72	2942.36	2436.98	1799.34	3981.16	1326.72	658.08	2709.86	72.67	445.73	2636.33	847.73	705.04	547.76	1123.27	thiamine thiazole synthase, chloroplastic
30131.m007128	13.12	15.08	0.22	0.15	0.05	0.02	0.07	2320.61	519.27	28.76	155.77	3924.7	132.18	43.03	2.52	287.77	fructose-bisphosphate aldolase 1, chloroplastic
30155.m001619	10.39	58.21	7.21	1.08	1.03	0.15	0.18	24.31	3917.99	327.52	2076.65	860.72	69.25	73.44	2.88	197.86	probable glutathione S-transferase parC
29881.m000474	0	1.94	3758.37	3207.57	2997.36	1184.95	3686.97	2.93	1.57	0.08	0.08	0	0	0.46	0.9	0.83	conserved hypothetical protein
29904.m003005	0	6.22	2.19	2.67	0	2547.71	3758.13	0	0	0	5.91	0.22	0	0	5.61	0	30S ribosomal protein S17, chloroplastic-like, partial
29986.m001658	3713.38	3404.06	4.16	0.45	0.43	0.24	3.51	0.22	0.06	0.01	0.47	0	4.42	0.76	1403.52	0.33	subtilisin-like protease SBT1.6
30174.m008763	7.68	38.59	1092.16	1110.3	1038.61	8.4	1069.07	3636.18	9.52	0	0.41	0	1.63	1.17	0.92	0.52	Non-specific lipid-transfer protein A; Short=NS-LTP A; AltName: Full=Phospholipid transfer protein; Short=PLTP
28842.m000909	0.32	0.31	2.13	4.11	0.77	0	1.05	0.19	0	1.83	0.41	0.29	1.14	3607.54	0.72	3.36	olee1-like protein
29726.m004052	1264.66	1093.78	624.1	382.94	288.87	1482.39	819.72	2994	2766.22	981.14	3594.69	479.49	1080.68	664.8	1070.88	1443.87	translationally controlled tumor-like protein
27574.m000225	1416.72	3577.59	3189.55	1863.28	893.93	110.6	424.65	398.75	220.12	358.4	221.69	62.14	519.41	159.9	558.1	502.48	cysteine proteinase inhibitor 5-like
29827.m002544	0.15	0.14	0.33	0.75	0	0	0	0	0.14	0.15	1.76	0	0.27	3334.5	0.28	2.26	AT-hook motif nuclear-localized protein 13-like
29929.m004785	0.15	0.41	496.34	381.79	203.25	1.47	102.74	3282.79	2.05	0.16	0.51	0	0.47	1.89	0.22	0.14	vignain-like
29650.m000273	106.81	50.91	0.23	0.04	0.32	1.5	0	0.19	1590.56	2.77	459.82	3272.78	428.09	97.46	132.9	891.32	photosystem II 10 kDa polypeptide, chloroplastic
29947.m000053	1378.1	3264.41	13.18	4.07	6.04	10.56	4.47	1.52	331.98	510.05	1543.33	13.48	115.75	4.62	550.44	684.08	Csf-2 family protein
30152.m002386	0	0	0	0	0	0	0.1	0.23	0.91	17.4	0.22	0.44	1.5	3168.31	0	1.58	BnaA03g19650D
30170.m014386	1123.05	1121.86	474.2	405.22	234.76	3134.92	397.25	447.35	1130.24	1591.23	1090.11	1342.94	1417.94	1710.85	1808.01	1139.76	high mobility group B2 protein
29693.m002051	64.8	12.47	1.57	1.47	1.44	16.48	0.28	0.04	239.25	105.16	170	3060.08	730.41	160.04	80.21	1525.44	chlorophyll a-b binding protein of LHCII type 1
30190.m011325	774.55	520.27	8.42	3.56	2.34	4.27	2.59	161.59	2776.31	1071.47	3048.27	390.8	457.33	611.56	525.87	261.15	auxin-repressed 12.5 kDa protein-like
28859.m000330	0.02	0.07	0.09	0.07	0.06	0.02	0	0	0.06	0.04	0.26	0.31	0.18	3038.98	0.11	1.16	pectinesterase PPME1-like
29830.m001438	0.29	0.75	0.94	0.44	0.03	0	0.11	2922.22	451.26	1.03	0.56	1685.48	2.58	15.14	0.03	4.66	catalase-2
29932.m000601	24.44	7.15	0.16	1.3	0	5.78	0.32	0.49	369.38	9.7	170.69	2883.19	154.53	21.77	24.65	409.88	photosystem I reaction center subunit psaK, chloroplastic
29598.m000456	164.04	99.56	2.25	2.96	1.52	17.82	2.53	49.41	1181.9	29.03	404.81	2817.65	486.81	69.24	178.77	848.79	photosystem II reaction center W protein, chloroplastic-like
28076.m000411	310.18	584.43	9.49	5.4	1.03	13.07	1.65	67.65	322.88	2815.95	278.19	411.53	194.26	314.54	108.66	280.99	aquaporin PIP2-4
30178.m000877	129.63	56.97	2.27	2.2	1.06	33.59	0.56	2.51	1013.58	11.28	297.35	2793.96	511.08	54.55	177.66	1103.24	Photosystem I reaction center subunit XI, chloroplastic -like protein
29681.m001366	5.6	8.49	723.91	826.06	787.95	578.09	2793.84	1.25	0.76	1.64	0.62	0	0.34	2.4	2.49	0.24	aquaporin TIP-type alpha family protein
30125.m001259	232.25	94.86	1.64	2.41	1.47	68.62	0	2.98	1473.74	2.05	451.1	2786.31	1045.95	52.48	387.15	1867.91	photosystem I reaction center subunit III, chloroplastic
30128.m008670	357.83	333.19	2763.03	2390.95	1525.51	1687.33	1831.59	290.08	343.77	336.31	259.28	145.72	472.54	325.36	314.62	520.39	acyl carrier protein
30068.m002651	160.04	154.1	2265.27	2755.14	2109.52	76.64	1437.15	0	0	0	0.34	0	0.39	1.26	51.4	0.02	conserved hypothetical protein
30078.m002254	1710.41	645.5	253.55	111.11	7.48	343.89	47.5	11.95	2749.76	1441.87	1551.62	667.29	1039.66	223.95	1041.72	1477.21	aquaporin
29889.m003369	0.28	7.79	2052.43	2052.64	1815.5	2746.88	1890.42	0.72	0.18	0.2	3.66	0.02	1.24	0.81	0	1.95	1-Cys peroxiredoxin
29726.m004120	9.4	2.5	0.23	0	0.98	1.52	0	184.61	778.5	2729.04	112.94	286.02	9.6	4.04	0.22	24.21	Pathogenesis-related protein 10.5
29785.m000977	5.89	41.56	0.72	0.09	0.05	0.08	0.04	600.6	317.4	2727.12	0.13	1.16	8.68	46.02	0.46	1.26	BURP domain-containing protein 5-like
29693.m001985	60.27	50.18	41.43	26.22	13.9	39.67	15.42	292.26	1001.39	141.26	288.1	2680.16	123.13	49.37	72.42	263.17	peroxisomal (S)-2-hydroxy-acid oxidase
28543.m000396	2449.4	502.14	6.24	11.5	2.52	184.36	0.02	0.99	2063.14	722.33	982.87	1182.53	794.14	36.93	1793.21	2655.92	36.4 kDa proline-rich protein
30174.m008832	1038.62	276.28	61.57	26.23	3.06	4.76	5.63	2651.33	117.86	1325.04	205.28	13.7	53.85	6.78	580.31	861.41	Bifunctional inhibitor/lipid-transfer protein/seed storage 2S albumin superfamily protein
29600.m000550	135.46	153.09	40.24	31.28	19.08	28.6	11.31	2636.95	170.97	173.05	104.3	115.06	111	245.26	104.46	119.28	aconitate hydratase, cytoplasmic
29827.m002667	127.03	32.91	0.32	1.67	1.15	15.6	0	0.59	490.64	26.97	139.55	2633.26	547.37	42.15	173.34	1044.39	chlorophyll a-b binding protein CP26, chloroplastic
30131.m006931	30.97	10.46	0.09	0.05	0.03	0.15	0	0.29	924.46	29.47	367.16	2559.08	238.75	68.87	33.13	576.61	glyceraldehyde-3-phosphate dehydrogenase A, chloroplastic isoform X2
29485.m000146	1.19	1.72	1.56	2.54	1.31	2083.47	2519.6	2.36	3.1	3.16	1.59	2.63	1.3	11.33	0.72	2.44	conserved hypothetical protein
30131.m007059	622.56	563.29	728.03	520.55	268.28	2517.41	1018.75	391.49	477.55	657.52	473.83	202.08	496.07	207.93	565.25	483.25	40S ribosomal protein S25A
29933.m001383	0.26	0.56	0.06	0.19	0.02	0.02	0	0.09	1140.9	1.16	1.54	2503.24	7.1	22.92	0.12	60.86	carbonic anhydrase, chloroplastic-like
28152.m000896	0	0.13	0.1	0.1	0.16	2491.33	1716.06	0	0.85	0.56	1.01	0.11	0	0.12	0	0	BnaC08g16670D
30170.m014193	1932.68	2448.17	1069.62	534.78	201.23	837.73	211.04	2298.44	2007.42	1375.42	1550.09	811.65	2248.57	1363.42	1493.34	2154.54	peptidyl-prolyl cis-trans isomerase
29844.m003331	605.05	411.68	357.13	160.98	122.82	159.57	181.26	2438.72	384.7	439	611.64	249.11	436.22	328.19	391.79	845.06	stem-specific protein TSJT1
30045.m000485	160.33	71.06	24.11	16.26	8.7	117.87	5.31	6.98	864.66	46.56	419.83	2423.65	545.45	93.12	215.76	863.4	magnesium-protoporphyrin IX monomethyl ester
29813.m001481	1079.51	800.33	690.69	417.17	232.59	2419.16	692.92	778.46	684.98	1267.25	909.75	229.43	663.39	312.36	744.73	668.09	60S ribosomal protein L34B
29646.m001117	1.26	0.04	1.11	0.08	0	2396.11	1277.73	2.51	1.53	0.83	3.15	0.41	1.28	2.43	1.21	0.03	acyl-coenzyme A oxidase 3, peroxisomal-like
28603.m000171	1812.28	702	2314.45	1367.61	550.2	2083.45	1185.64	1.65	2.82	157.05	0.74	0	174.16	0.25	1494.54	214.87	Bifunctional inhibitor/lipid-transfer protein/seed storage 2S albumin superfamily protein
30170.m013630	1174.84	2287.62	345.17	222.27	69.07	292.84	94.99	554.98	313.25	676.48	762.41	148.37	583.31	441.06	511.57	922.99	tubulin alpha chain-like
28179.m000467	13.17	8.05	0.18	0.05	0.74	8.53	0.16	2249.22	5.98	1.96	22.06	2.59	61.14	4.67	23.13	21.07	protein spt2-like
29676.m001695	149.76	70.02	1.41	1.48	0.51	18.47	0.09	66.4	1146.59	10.77	461.96	2203.1	568.28	47.75	218.61	1240.24	oxygen-evolving enhancer protein 1, chloroplastic
55768.m000060	3.04	0	3.37	6	0	1308.96	2189.86	0	0	0	3.35	0	0	13.16	0	1.58	ATPase subunit 4 (mitochondrion)
29489.m000169	0.05	1.04	83.24	41.64	30.76	0.63	24.48	24.35	34.58	2185.73	0.45	3.18	159.57	40.6	0.09	0.8	serine carboxypeptidase-like 17
29634.m002131	94.45	23.23	2.32	2.58	1.26	27.77	1.4	3.62	1316.25	6.67	411.47	2178.74	630.31	40.94	162.04	1148.75	photosystem II oxygen-evolving complex protein 2 precursor
30055.m001587	49.36	15.29	1.61	2.24	3	38.66	0.4	1.43	280.56	1.14	122.16	133.41	448.3	2163.54	194.55	195.23	Bile acid-inducible operon CD
58083.m000074	6.99	8.79	5.95	0.36	0.12	1773.32	2155.9	26.02	5.1	4.73	8.32	5.67	5.52	9.21	12.15	12.17	conserved hypothetical protein
29701.m000601	104.33	31.95	0.85	0.32	0.85	3.24	0.55	0.22	408.6	14.88	197.97	2131.9	471.47	66.68	149.93	910.21	chlorophyll a-b binding protein CP29.2, chloroplastic
30005.m001249	91.46	30.01	0.56	1.84	2.73	57.62	0.06	0.44	536.96	22.68	277.2	2117.64	386.94	57.5	105.64	903.01	chlorophyll a-b binding protein 8, chloroplastic
29904.m002923	1501.59	1455.4	951.35	655.77	439.44	2102.34	638.31	1404.91	1281.66	1661.61	1472.61	414.24	1575.79	657.56	1508.64	1128	UV radiation resistance-associated gene protein isoform X1
30174.m008695	101.97	42.49	18.03	13.41	7	64.24	12.01	19.45	1424.92	18.62	409.54	2089.06	358.8	23.43	127.86	862.64	protein CURVATURE THYLAKOID 1A, chloroplastic
30190.m010834	0.04	0	0	0	0.12	0	0	0.03	7.95	0	0.04	0	2087.01	1.54	0.31	10.79	non-specific lipid-transfer protein A-like
30005.m001268	2074.89	1065.21	297.32	103.6	13.25	0.08	25.06	0.13	0.13	0.07	0.27	0	26.81	0.65	589.42	263.36	non-specific lipid-transfer protein-like
29841.m002806	0	0	815.68	858.29	1268.84	2071.5	1988.63	0.18	0.73	0	3.1	0	1.87	67.87	0	0	PM30
29762.m000492	63.13	54.98	6.76	6.15	10.08	42.93	12.22	79.22	413.97	246.46	241.03	2065.31	221.72	226.32	128.47	187.23	GDP-L-galactose phosphorylase 2
29669.m000808	178.05	211.86	0.73	0.08	0.02	2.18	0.13	279.62	305.87	2056.12	569.67	254.75	126.98	278.89	81.66	142.2	aquaporin
30169.m006353	847.22	724.54	685.55	450.03	174.74	2049.67	494.61	626.33	700.56	1063.56	627.79	160.75	859.98	329.79	833.51	631.65	probable BOI-related E3 ubiquitin-protein ligase 2
30148.m001417	0.27	1.84	0.37	0.19	0	0	0	0.19	1105.18	421.15	2029.58	1324.1	26.51	27.3	0.55	195.35	glycine-rich protein A3 isoform X2
29876.m000248	751.84	195.15	564.19	244.76	130.53	1154.34	285.24	0.21	90.19	89.57	111.42	1.95	748.05	5.47	2001.17	307.2	osmotin-like protein
30174.m008761	3.03	16.66	50.7	96.27	124.56	3.7	115.91	1996.68	3.82	0.08	3.34	0.24	0.56	0	0.6	4.05	Non-specific lipid-transfer protein A; Short=NS-LTP A; AltName: Full=Phospholipid transfer protein; Short=PLTP
28509.m000094	75.56	25.08	1.41	1.32	0.69	74.41	0.22	0.4	211.32	10.14	167.62	1989.48	367.62	42.9	100.64	706.32	chlorophyll a-b binding protein CP24 10A, chloroplastic
30027.m000815	112.14	19.25	0.73	1	0.28	12.47	0	0.37	196.31	7.42	139.89	1979.96	477.6	33.42	151.93	969.19	chlorophyll a-b binding protein 13, chloroplastic
30128.m008931	414.81	473.03	252.19	196.85	106.27	871.75	127.19	23.42	189.33	71.67	252.77	138.82	1940.33	405.1	351.69	852.79	plant/F25P12-18 protein
30204.m001828	125.7	49.69	0.15	0.08	0.11	1.1	0	2.81	977.64	11.62	411.18	1936.13	403.11	33.74	128.88	974.99	photosystem I reaction center subunit IV A, chloroplast precursor
27613.m000608	123.65	1932.74	10.03	3.65	1.6	23.63	2.18	34.05	461.21	172.58	1218.81	32.23	341.69	408.95	55.5	335.95	actinorizal nodulin AgNOD-GHRP
29929.m004650	51.12	18.82	1.52	0.63	0.75	0.91	0.66	3.52	238.83	12.08	118.13	1928.71	240.02	14.28	32.97	787.84	chlorophyll a/b-binding protein type II precursor
30055.m001606	59.84	22.79	0.17	0.28	0.49	3.05	0.31	0.68	792.31	7.82	219.38	1926.81	203.82	25.16	90.09	412.05	photosystem I subunit O
29827.m002594	879.45	1038.48	1922.48	1723.28	1074.91	989.51	1647.19	1340.91	463.45	790.21	479.87	568.54	852.19	1172.45	610.77	801.26	Acyl-CoA-binding protein
30137.m000439	35.66	20.15	0	0.89	1.2	15.3	0	0.3	892.35	18.69	333.12	1913.17	267.45	46.76	36.89	558.07	photosystem I reaction center subunit N, chloroplastic
52479.m000014	0	0	0	0	0	763.48	1910.33	0	0	0	0	0.05	0	0	0	0	ATP synthase F1 subunit 1 (mitochondrion)
28802.m000133	59.41	14.83	0.84	0.49	0.26	2.92	0.06	0.21	212.86	24.74	92.78	1902.58	302.66	26.51	70.44	735.42	Chlorophyll a-b binding protein 6A
29647.m002069	94.06	35.38	2	0.72	1.09	40.83	0.57	3	632.13	12.05	166.24	1896.11	541.33	20.45	138.16	881.06	PSI reaction center subunit II
29597.m000282	127.06	27.82	0.07	0.13	0.42	14.85	0	0.78	507.72	31.47	224.56	1888.87	528.89	61.52	158.16	1117.49	chlorophyll a-b binding protein 151, chloroplastic
30065.m001157	0.08	0.1	419.97	406.19	363.23	826.3	1871.07	0.01	0.08	0	0.12	0	0.03	0.66	0.04	0.05	Naphthalene 1,2-dioxygenase subunit alpha
29724.m000836	1510.88	1853.84	933.54	600.94	244.23	150.39	34.4	228.17	109.35	901.32	234.36	43.27	162.63	1.37	662.43	623.78	proline-rich extensin-like protein EPR1, partial
30190.m011229	1625.4	762.31	177.78	121.69	53.09	845	90.1	245.36	1360.01	514.02	1182.08	702.78	804.2	282.13	1840.71	797.23	aquaporin PIP1-3
28180.m000383	595.96	669.01	1310.65	1097.14	601.96	1838.94	1122.32	336.5	528.66	633.01	540.36	243.97	545.2	347.7	507.92	495.18	60S ribosomal protein L23a-like
27810.m000662	0	0.74	0.78	0	0	0	0	2.42	1.95	0.74	3.18	0.46	0.02	1836.21	0.17	2.34	expressed protein
29915.m000465	493.12	988.48	0.74	0.28	0.66	0.02	0.03	0.61	223.5	1.61	406.33	468.81	1610.72	393.04	225.43	1825.97	lipid transfer protein isoform 1.1 precursor
29781.m000013	621.19	809.6	194.88	102.6	38.52	353.12	73.72	1818.99	392.58	813.1	583.97	469.2	632.82	274.08	480.42	580.92	L-ascorbate peroxidase, cytosolic
30076.m004585	789.63	703.87	691.95	415.95	119.66	1818.37	560.21	630.51	630.42	1033.91	598.24	218.61	683.81	391.92	717.85	511.51	ubiquitin-40S ribosomal protein S27a-like
29889.m003242	4.04	11.15	0.08	0.34	0.26	0.06	0.71	0.71	162.7	1810.34	1.53	0.46	1.92	0.36	1.47	4.49	Major allergen Pru ar 1 isoform 1
29788.m000338	8.01	9.56	2.54	0.75	0.36	0	0.22	54.73	19.38	1789.98	0.85	3.06	6.26	2.19	3.94	13.53	aquaporin TIP1-1-like
30170.m014291	45.37	22.61	3.36	1.47	0.37	7.98	0.5	7.6	1503.85	42.44	435.92	1789.56	303.4	17.27	23.71	910.92	plastocyanin B'/B''-like
30000.m000379	706.89	632.71	476.5	297.14	127.12	1786.79	415.46	389.71	480.24	863.74	471.88	207.22	617.56	270.69	639.55	490.42	Ubiquitin supergroup,Ribosomal protein L40e
29694.m000361	0	0	0	0	0	1215.96	1772.2	0.58	0	0	0	0.2	0	0	0	0	NADH dehydrogenase subunit 6 (mitochondrion)
39835.m000093	0	0	0	0	0	1230.75	1770.52	0	0	0	0.12	0	0	0.06	0	0.47	ATP synthase F0 subunit 6 (mitochondrion)
30099.m001652	0	0	0	0	0	0	0	0.32	9.22	1770.14	0.32	11.46	0.42	0.1	0.21	3.62	pathogenesis-related family protein
29212.m000185	326.46	368.05	196.27	122.69	40.69	326.99	77.86	1764.92	314.7	770.53	347.71	262.88	351.6	534.58	233.62	286.48	ADP,ATP carrier 1, mitochondrial
29815.m000489	466.2	377.63	641.97	455.18	199.36	1763.81	462.63	214.33	263.34	335.53	284.96	77.26	499.7	235.61	507.11	339.4	threonine dehydratase biosynthetic, chloroplastic
29791.m000534	913.97	777.89	859.61	571.4	274.7	1760.44	565.54	609.55	765.58	1315.98	714.64	304.67	756.75	315.57	813.45	647.82	60S acidic ribosomal protein P2B-like
30072.m000979	62.98	132.48	40.91	30.63	9.49	145.72	24.58	1760.04	157.88	281.81	517.72	86.74	149.93	406.8	96.52	107.5	ankyrin repeat family protein
28603.m000174	771.34	1239.86	0.33	0.19	0.72	3.75	0	1507.12	9.46	1738.05	3.39	11.63	57.49	9.54	138.63	54.6	14 kDa proline-rich protein DC2.15-like
29842.m003595	1227.79	1715.74	459.42	339.21	190.26	200.05	83.9	93.57	619.65	1082.76	1174.4	183.39	387.6	16.93	635.39	274.46	Peroxidase 42
29844.m003299	0	0.27	0	0	0	0	0	0.15	0.13	0	0.27	0.16	0	1712.39	0.39	0.41	probable serine/threonine-protein kinase WNK9
29726.m004067	43.21	38.41	41.2	28.15	45.38	7.14	6.38	1691.82	43.08	4.08	32.4	3.5	40.18	79.68	19.52	19.82	glyoxysomal fatty acid beta-oxidation multifunctional protein MFP-a
29974.m000233	154.66	153.76	41.19	17.78	12.51	41.43	20.77	177.85	1666.96	116.4	926.67	59.11	108.35	117.82	145.21	113.74	Autophagy-related 2
30068.m002669	15.86	10.33	54.53	49.35	47.69	1.9	40.7	336.2	592.41	7.09	80.98	1660.22	127.79	33.41	24.7	343.62	phosphoribulokinase, chloroplastic-like
29801.m003124	29.11	0	0	0	0	0	0	1657.33	0	0	0	0	0.15	494.84	0	0	low-temperature-induced cysteine proteinase-like
30078.m002337	10.78	97.19	0	0	0	0.09	0.03	199.37	103.12	1651.17	70.98	35.27	45.68	132.58	1.2	104.86	plasma membrane intrinsic protein
28333.m000558	23.42	43.5	34.39	38.16	52.7	4.42	4.37	1644.67	68.31	123.53	27.89	32.92	50.23	57.75	22.87	59.68	glycine-rich family protein
29790.m000852	0.13	0	0.02	0.25	0.12	0	0.18	0.12	0.37	0.63	0.9	0.2	0.46	1644.29	0.58	0.83	GDSL esterase/lipase 7
29904.m003024	19.29	178.93	1635.25	1430.02	221.21	1.13	659.66	0	0.27	0	0	0	0.13	0.14	0.13	0.13	self-incompatibility S1 family protein
30146.m003570	93.79	22.72	0.5	0.52	0.08	8.49	0	0	633.82	8.65	252	1626.22	327.35	39.72	120.53	790.77	photosystem I reaction center subunit VI-2, chloroplastic
30167.m000889	1.63	1.62	0	0	0.17	0	0	0	210.8	6.35	4.95	1617.96	96.67	1.91	3.51	327.2	ribulose-1,5-bisphosphate carboxylase/oxygenase small subunit 1A
30129.m000364	3.94	1606	0.2	0.05	0.02	0	0.42	0.03	0	0.78	0.26	0	3.98	0.58	0.39	0.43	desiccation-related protein PCC13-62
29661.m000918	1004.37	821.28	671.18	411.82	185.19	1605.12	407.15	811.64	838.26	1315.01	734.78	221.47	760.49	363.6	844.03	685.38	60S ribosomal protein L26-1
29935.m000048	0	0.3	1546.39	1603.24	959.26	6.87	629.2	0.01	0.71	0	0.31	0	0.34	0.21	0.3	0.02	OIL BODY LIPASE 1
30170.m013617	0.84	3.9	2.2	3.96	1.29	5.17	3.31	1602.49	21.34	29.63	14.2	31.82	20.44	28.07	5.36	16.06	phosphoenolpyruvate carboxykinase
29904.m002984	78.43	91.32	74.69	64.93	43.84	54.64	22.67	1600.91	60.05	84.7	59.65	44.58	69.13	228.46	47.92	55.95	peroxisomal 3-keto-acyl-CoA thiolase
30147.m014020	589.53	751.1	298.3	196.75	107.39	285.41	106.54	1595.74	607.58	572.61	708.07	311.54	476.83	400.75	354.31	593.66	serine/Arginine-related protein 53
29836.m000571	0	0	0	0	0	0	0	1588.18	8.1	18.87	0	41.65	0.72	2.47	0	0.72	conserved hypothetical protein
27715.m000182	6.33	8.49	16.6	10.27	4.81	0.4	5.14	2.04	838.93	87.38	237.62	1586.15	70.14	45.49	3.54	152.65	serine--glyoxylate aminotransferase
30147.m013852	8.18	10.51	11.33	8.64	6.88	1.79	1.5	1582.73	79.63	38.4	891.34	139.77	61.5	7	13.96	22.81	quinolinate synthase, chloroplastic
29631.m001017	5.5	25.68	0.03	0.08	0	0.51	0.02	0.09	211.33	39.27	18.07	1582.51	5.81	0.84	1.99	23.06	galactinol synthase
29669.m000809	378.67	364.55	9.44	1.76	0.26	2.93	1.47	83.14	225	1562.18	266.6	62.08	57.01	79.84	113.67	153.66	aquaporin
29794.m003445	27.69	28.62	29.8	26.71	23.48	14.13	17.53	1556.67	11.06	10.07	14.12	6.49	21.02	40.95	9.1	10.33	aspartate aminotransferase, cytoplasmic-like isoform X2
30101.m000372	1.45	3.88	0	0	0	0	0.03	0.45	154.07	1555.43	0.27	1.85	0.21	0.2	0.21	0.13	probable aquaporin TIP-type
30078.m002246	0.01	0	0	0	0.13	0	0	0	0.03	0	0.78	0	0	1544.85	0.12	0.59	expansin-A9-like
30174.m008963	24.26	33.69	23.74	20.69	14.74	23.05	11.46	1539.89	68.2	38.69	35.71	94.43	29.63	43.86	12.96	14.26	peroxisomal membrane protein 11C
42076.m000064	0	0	0	0	0	998.35	1536.27	0	0	0	0	0	0	0	0	0	conserved hypothetical protein
30146.m003607	653.33	869.14	323.87	212.43	139.01	367.61	183.06	1522.84	901.11	638.52	1205.48	618.28	868	1020.27	700.73	953.66	translation machinery associated protein TMA7
29876.m000258	476.37	622.04	569.6	466.8	237.35	771.34	474.1	1521.63	390.18	510.78	427.57	219.9	464.89	671.73	371.02	435.97	ATP synthase 6 kDa subunit, mitochondrial
29738.m001020	35.72	144.91	0.48	0.23	0.28	0	1.89	0.47	825.81	121.61	1087.36	1496.05	473.6	119.22	20.96	967.94	conserved hypothetical protein
30076.m004576	191.45	191.24	24.34	8.28	2.88	74.18	6.98	1495.19	202.92	341.99	698.67	58.22	215.01	120.87	246.85	348.37	S-adenosylmethionine synthase 1
29633.m000882	549.37	510.05	440.94	337.62	117.67	16.7	2.14	672.11	590.02	1483.36	736.53	214.78	488.65	574.08	602.86	465.58	glycine-rich RNA-binding protein
29737.m001241	783.96	782.7	969.68	656.3	337.44	1206.71	442.09	580.3	669.09	1483.34	731.16	377.61	793.48	480.12	722.61	612.18	60S ribosomal protein L39-3-like
29842.m003556	23.84	79.6	153.5	127.51	108.17	17.93	135.49	1481.75	13.82	18.62	72.34	1.64	37.6	54.26	10.32	5.32	aspartic proteinase-like
29842.m003684	86.65	31.65	0.99	1.05	0.47	13.22	0.43	1.91	656.13	6.76	184.85	1479.29	261.9	12.43	112.38	745.16	oxygen-evolving enhancer protein 3-2, chloroplastic-like isoform X2
30152.m002384	1105.24	465.85	166.1	36.37	0.05	0	0	18.38	240.17	830.04	645.55	12.67	275.72	90.12	1475.21	180.98	conserved hypothetical protein
30204.m001805	0.04	0.11	0.26	0.12	0.04	0	0.19	0	0	0	0	0	0	1462.8	0	0.32	late embryogenesis abundant domain-containing family protein
29929.m004770	129.96	43.54	1.04	2.13	3.53	103.18	0	32.16	821.29	5.86	409.02	1462.33	366.92	42.79	113.98	940.47	photosystem II core complex proteins psbY, chloroplast precursor
28657.m000392	18.9	6.71	0.07	0.36	0.33	0.56	0.06	19.6	437.85	2.95	189.16	1445.74	194.38	24.75	25.95	432.83	photosystem I reaction center subunit V, chloroplastic
30076.m004442	782.79	719.64	543.3	301.13	149.82	1432.54	622.44	429.47	601.66	826.17	539.08	302.98	593.98	226.62	629.54	569.68	60S acidic ribosomal protein P1-like
30147.m014333	0.07	0.29	1053.34	1000.82	590.16	990.93	1425.95	1.79	0.36	0	0.11	0.01	0.18	0.13	0.09	0.05	Oleosin 2
29648.m001915	1.86	1.06	0	0	0	1.01	0	0	474.62	7.31	32.27	1424.95	36.8	21.45	1.12	92.31	thioredoxin M-type, chloroplastic-like
30174.m009093	770.43	909.54	483.78	337.79	150.18	272.4	152.82	587.51	814.98	555.86	1421.48	268.96	790.24	461.33	592.51	1096.66	protein SPIRAL1-like 1
28166.m001083	0	0	213.83	275.53	1421.19	153.79	298.3	2.41	0	0	0.09	0	0.03	0	0.03	0	2S albumin
29724.m000825	698.8	1415.22	2.74	3.3	5.74	96.73	1.08	7.24	959.25	346.4	1312.97	27.26	365.52	374.05	144.75	374.28	major latex allergen Hev b 5-like
30138.m004060	38.11	10.22	2.96	2.54	2.2	11.57	3.4	1.83	175.97	9.46	88.88	1405.61	249.36	17.04	46.19	602.67	Chlorophyll a-b binding protein 4
29848.m004668	1224.94	1402.07	658.36	430.36	237.32	293.24	106.07	584.34	514.38	566.19	682.86	182.79	619.62	315.54	809.41	765.44	BnaC02g13240D
29932.m000590	159.49	90.03	10.96	2.97	1.51	16.31	6.19	1400.78	98.37	96.33	329.39	129.45	71.9	94.01	200.11	70.9	probable ribose-5-phosphate isomerase 2
29585.m000578	188.93	1400.07	107.51	53.2	22.68	22.8	28.45	15.38	45.95	105.73	86.51	14.37	69.83	76.28	49.94	43.42	UDP-glucuronic acid decarboxylase 6-like
29908.m006139	9.58	3.36	0	0.16	0.05	0	0	0	326.11	11.28	47.56	1389.9	193.3	20.45	15.1	428.62	photosystem II 22 kDa protein, chloroplastic
30170.m014045	547.64	472.41	607.85	468.83	263.58	1367.53	708.76	492.76	487.59	621.32	490.67	140.85	483.67	182.75	513.48	387.46	60S ribosomal protein L11
28205.m000068	62.95	134.56	177.33	136.86	150.68	372.85	58.59	0	298.09	12.41	14.59	1362.89	267.9	188.79	223.14	74.79	myo-inositol-1-phosphate synthase
27467.m000162	241.75	335.94	1357.35	636.67	295.58	79.54	236.82	88.83	113.69	76.31	133.79	30.38	296.76	52.63	205.46	489.25	allene oxide cyclase 3, chloroplastic-like
30170.m014122	98.94	177.05	2.33	0.65	0.41	1.78	0.68	13.22	1356.43	383.95	595.65	527.28	213.18	157.56	61.6	225.45	cysteine proteinase RD19a-like
29653.m000295	33.52	127.86	146.89	74.42	13.9	2.97	37.36	0.1	0.15	0.34	0	0	0.91	1355.06	1.3	0.15	lipid transfer-like protein VAS
29092.m000447	556.59	718.07	1036.39	920.36	425.96	380.28	251.53	1352.09	321.38	688.02	405.82	208.21	422.57	585.4	314.41	443.33	Enolase; AltName: Full=2-phospho-D-glycerate hydro-lyase; AltName: Full=2-phosphoglycerate dehydratase
28842.m000957	818.83	612.75	213.79	79.03	15.06	53.18	55.62	71.66	846.25	934.21	1295.64	541.98	596.93	1034.69	523.02	1343.22	arabinogalactan peptide 13
29844.m003220	36.19	18.59	17.02	21.57	15.72	6.77	5.17	0.35	17.66	696.22	10.74	1342.99	283.03	659.06	24.37	690.68	early light-induced protein, chloroplastic isoform X1
28885.m000108	945.12	1335.82	36.14	23.28	17.67	0.16	9.31	0.55	0.08	0	0.16	0.03	8.32	1.23	545.61	0.7	50 kDa family protein
29822.m003489	0	0	0.11	0	0.06	0	0.07	0	0.05	0.11	0.4	0.24	0.05	1325	1.25	0.25	aldose 1-epimerase-like
28828.m000071	862.98	378.46	438.52	250.25	66.89	1177.83	75.95	0.42	95.38	132	177.38	3.19	622.73	27.21	1323.89	1022.73	thaumatin-like protein
28333.m000569	22.19	16.32	4.66	3.32	2.83	17.31	1.38	3.66	244.19	4.57	41.74	1314.45	60.31	13.67	25.55	136.58	serine hydroxymethyltransferase, mitochondrial
30028.m000254	735.37	856.5	1312.41	1056.22	569.42	406.88	391.38	1185.01	532.15	529.33	558.61	316.12	715.62	493.69	460.31	745.51	triosephosphate isomerase, cytosolic-like
30146.m003595	621.19	527.53	388.7	217.21	87.67	1310.99	256.15	587.51	343.93	767.63	422.56	125.46	463.07	132.12	506.55	382.11	60S ribosomal protein L37-3
37624.m000022	0	0.56	0.88	0.64	0.34	990.72	1304.87	0	0.27	0.45	0	0.29	1.37	7.34	0.81	0	conserved hypothetical protein
29610.m000407	5.51	4	0.45	0.36	0.07	0.36	0.13	205.75	436.23	7.22	125.84	1302.34	49.23	15.85	7.54	135.49	sedoheptulose-1,7-bisphosphatase, chloroplastic
29703.m001491	1.49	0.01	213.06	376.45	1301.26	0	0.01	0.69	0	0	0	0	0	0	9.21	0	vicilin-like antimicrobial peptides 2-2
27574.m000227	554.51	457.82	519.97	325.96	126.52	1298.02	351.73	363.59	414.71	901.75	404.62	149.5	408.82	226.15	473.89	352.61	60S ribosomal protein L21-2-like
29841.m002775	121.93	159.73	92.97	60.04	43.31	160.62	42.66	1294.31	172.95	87.99	115.98	54.84	134.97	132.41	135.75	142.46	plastid ATP/ADP transport protein 2
29844.m003202	15.89	17.52	0.3	0.16	0	0	0	0	0	0	0.44	0	25.32	1286.58	0.74	0.44	pumilio homolog 15-like
30146.m003542	434.62	209.59	10.6	1.91	0.67	15.6	0.28	830.77	535.75	631.05	650.21	243.82	558.65	69.85	735.55	1285.78	aquaporin TIP2-1
29624.m000320	349.88	260.81	528.4	426.85	178.09	1279.98	357.26	278.19	266.3	600.01	277.42	99.64	396.82	200.64	374.03	269.2	60S ribosomal protein L44-like
28738.m000146	38.48	52.42	78.72	54.35	30	29.83	25.91	1277.69	20.11	42.48	23.32	14.93	29.7	32.93	19.01	34.72	aspartate aminotransferase, mitochondrial
27985.m000854	75.57	104.34	18.98	11.37	7.3	14	13.52	49.9	1276.06	7.4	623.73	783.48	845.37	84.25	16.23	830.64	probable LRR receptor-like serine/threonine-protein kinase At3g47570
29827.m002559	12.49	6.79	0.09	0.29	0.11	0.05	0	0.11	948.66	0.95	176.22	1272.81	207.47	35.66	16.89	458.89	glycine cleavage system H protein 3, mitochondrial-like isoform X1
29634.m002067	326.02	1267.47	0.03	0.05	0.04	0	0.02	0.09	3.86	122.52	0.45	0.04	6.53	360.81	1.46	123.01	peroxidase 72-like
27383.m000156	44.79	43.67	17.4	12.4	6.34	11.58	5.89	1264.94	42.26	31.09	17.04	128.2	50.15	42.58	30.27	48.84	triosephosphate isomerase, cytosolic
30170.m013796	33.23	16.91	0.54	0.21	0.02	0.76	0.17	0.2	283.95	1.71	118.8	1262.93	98.28	11.61	32.98	324.15	glyceraldehyde-3-phosphate dehydrogenase B, chloroplastic isoform X1
29912.m005277	88.61	29.1	0.92	1.24	0.82	24.33	0.5	3.63	741.84	9.39	261.29	1261.59	298.42	19.52	114.31	760.6	membrane family protein
29783.m000320	1.39	0.57	0.38	1.01	3.24	16.76	0	0	117.65	1255.88	519.09	179.04	21.59	6.68	0.58	32.1	glycine-rich cell wall structural protein 2
30128.m008988	450.77	667.43	153.28	125.78	46.73	318.59	90.05	396.02	337.8	1252.03	657.82	266.73	400.41	744.84	292.15	758.12	transcription factor PIF3 isoform X1
34041.m000014	0	0	0	0	0.74	0	0	0	0	0	0.99	0	17.43	1248.67	0	0	protein RALF-like 30
29070.m000128	346.89	314.52	355.04	208.62	63.29	1242.55	192.42	279.36	344.9	606.04	331.26	160.91	342.84	126.13	334.95	263.03	60S ribosomal protein L32-1
30147.m014201	1240.2	1056.48	33.36	9.18	2.41	49.81	4.18	67.53	312.42	595.28	611.29	23.77	433.31	31.04	547.2	1076.3	21 kDa protein-like
29986.m001661	74.59	78.81	34.25	18.8	2.15	29.88	2.86	1239.81	52.38	45.64	91.69	7.56	66.45	47.25	58.58	80.73	probable ATP-dependent RNA helicase DHX37
60626.m00001	0	0	747.65	358.65	6.79	0	1239.77	0	0	0	0	0	0	0	0	0	ricin homolog, truncated
30169.m006371	0	0.1	286.02	208.68	190.21	1230.47	989.38	0.65	0.43	0	0.1	0	0.1	0.33	0	0	seed maturation protein
30116.m000389	0.02	0.07	0.11	0.08	0.05	0	0	0	0.09	0.03	0.35	0.04	0.03	1226.08	0	0.4	pectinesterase-like
37187.m000014	0	0	0	0	0	884.17	1225.84	0	0	0	0	0	0	0	0	0	NADH-ubiquinone oxidoreductase chain
29611.m000223	2.12	1.36	79.44	68.42	355.92	1224.72	104.75	2.26	0	0	0	0	0.06	0.98	4.11	0.09	legumin A-like
30076.m004457	10.68	2.67	0.34	0.23	0.06	0.8	0.04	1.54	441.34	1.14	54.35	1224.71	57.4	2.92	20.6	217.35	protein CURVATURE THYLAKOID 1B, chloroplastic
30129.m000374	6.32	13.56	19.15	6.9	3.8	20.05	7.63	1223.69	4.43	4.62	3.83	5.03	6.19	19.21	4.06	3.36	stress-related protein
29981.m000593	522	495.29	454.27	291.01	135.31	1218.23	293.17	414.15	486.23	909.09	508.08	182.63	454.13	203.39	433.49	381.46	60S ribosomal protein L14-1
27856.m000040	24.1	34.17	1.34	2.73	2.9	100.17	1.89	438.99	682.91	135.92	230.19	1215.19	72.58	66.79	30.71	45.89	1-amino-cyclopropane-1-carboxylic acid oxidase
29929.m004653	106.41	192.68	1206.22	885.76	572.7	175.56	285.07	20.22	13.98	91.95	34.21	92.33	75.37	225.94	90.98	145.1	REF/SRPP-like protein At1g67360
30147.m013882	652.93	704.25	304.07	167.61	86.36	1205.77	320.27	838.06	638.89	905.32	816.58	204.4	527.03	222.8	564.28	616.12	60S ribosomal protein L27A
30131.m007081	284.77	270.37	374.6	327.64	232.66	1201.28	854.82	128.85	198.81	458.95	220.37	185.2	223.62	189.35	255.71	209.81	60S ribosomal protein L44-like
29610.m000399	524.1	481.4	653.21	432.38	185.39	1197.9	427.88	404.64	518.68	760.96	480.46	160.09	498.48	177.26	494.14	442.97	60S ribosomal protein L35a-1
29506.m000164	420.08	504.14	414.92	253.92	120.39	341.29	103.24	1197.34	279.06	561.75	284.79	317.74	749.13	677.03	354.39	412.75	hemiasterlin resistant protein 1
27942.m000163	1.1	9.41	1.58	1.11	0.16	0	0.7	0.13	1.47	5.81	5.37	0.95	103.54	1196.97	0.22	1.8	polygalacturonase QRT3-like isoform X2
29610.m000391	8.06	13.48	412.27	670.81	1192.06	277.02	808.7	3.91	34.39	7.07	32.95	8.22	16.38	9.44	10.62	32.71	17.4 kDa class I heat shock protein-like
29726.m004086	15.67	12	47.67	36.27	58.8	3.86	10.05	1189.66	12.44	0.94	11.67	0.89	16.57	18	18.51	28.47	sucrose synthase 2-like isoform X2
30190.m010882	901.47	1186.61	0.15	0.07	0.14	0.25	0.05	10.34	149.64	190.86	439.53	81.3	126.48	15.54	188.78	227.81	BURP domain-containing protein 17-like
30169.m006486	160.74	62.17	1182.56	878.26	161.17	2.18	876.82	1.52	0	10.16	0	0	9.3	0.07	78.85	0.09	protein LIM3-like
29769.m000455	11.14	10.11	2.02	0.57	0.33	5.53	1.38	1177.09	109.38	18.61	421.91	5.78	46.08	5.45	6.13	99.39	protein DJ-1 homolog D
29912.m005490	663.5	813.63	958.5	881.96	560.45	764.67	609.73	1174.74	298.9	386.21	532.33	156.13	599.6	168.17	492.38	791.67	type II peroxiredoxin
29924.m000097	0	0	1174.01	1056.52	279.7	330.38	23.34	0	0	0	0	0	2.22	0	0	0	protein MOTHER of FT and TF 1
29709.m001197	904.44	781.78	1065.53	790.85	348.38	1172.44	342.26	648.94	606.64	869.57	548.4	176.85	697.58	330.62	703.77	529.99	40S ribosomal protein S11
30170.m013769	848.85	1172.23	28.05	17.89	4.05	5.98	7.93	0.7	11.98	9.38	11.21	5.96	444.66	1057.81	167.53	228.23	peamaclein-like
29669.m000815	472.43	410.27	599.23	474.91	180.75	1166.47	800.56	246.02	299.45	429.96	302.6	145.16	356.42	212.26	294.62	275.29	60S acidic ribosomal protein PO
30152.m002414	89.91	102.82	74.97	62.23	31.82	61.11	67.04	1165.77	158.77	46.2	157.21	88.28	112.76	80.24	95.55	134.52	thioredoxin-like protein Clot
29745.m000364	139.45	165.74	140.19	119.95	91.73	73.52	57.39	1158.36	90.65	164.23	118.16	87.42	261.78	228.41	154.25	158.27	serine carboxypeptidase-like
29924.m000095	53.54	34.49	35.42	17.76	1.69	28.29	3.94	78.45	116.02	77.41	112.31	53.24	214.39	1157.86	94.64	296.31	beta-glucosidase 44-like
29168.m000373	71.26	14.89	2.2	2.44	6.55	127.53	0.1	6.56	233.47	0.02	150.51	166.47	1154.03	661.34	149.96	785.31	MLP-like protein 423
30204.m001807	1.36	0	30.97	99.52	58.4	119.74	0	0.75	679.24	0	62.45	1.3	1152.79	21.52	185.88	37.69	glycine-rich cell wall structural protein 1-like
29701.m000587	36.31	67.15	62.98	25.82	12.31	22.59	8.67	139.47	314.96	23.08	45.7	1141.47	41.64	136.22	23.34	80.23	probable pyridoxal 5'-phosphate synthase subunit PDX1
29814.m000737	547.54	605.48	700.04	436.13	201.23	1139.25	337.35	523.22	464.29	1003.32	429.89	167.12	536.3	249.06	540.78	428.12	conserved hypothetical protein
29863.m001058	633.53	492.26	525.16	317.75	118.38	1138.91	168.91	389.66	544.05	918.32	587.27	120.43	504.08	218.32	671.64	338.11	60S ribosomal protein L3
53582.m000022	0.52	0.25	0.3	0.16	0.06	1138.19	680.83	0.83	0.1	1.37	0.25	0.09	0.24	1.13	0.1	0.71	NADH dehydrogenase subunit 9 (mitochondrion)
29869.m001194	1130.52	646.1	70.08	39.25	26.67	447.15	56.18	621.91	975.63	248.85	1055.06	156.26	374.05	257.29	497.97	527.46	probable aquaporin PIP2-8
29852.m001983	596.71	567.12	296.41	194.76	153.33	53.02	36.49	1130.42	829.33	342.36	767.11	319.07	557.32	245.27	622.51	557.02	dnaJ protein homolog
30147.m013851	8.71	6.77	5.61	3.03	2.84	1.53	0.31	1123.87	65.58	17.97	611.45	102.22	81.5	8.78	0.01	5.64	quinolinate synthase, chloroplastic
30147.m014298	0	0	0	0	0.07	0.03	0	0	3.93	0	0	0	1120.82	0	0.06	11.84	protein 108
30089.m001013	0.12	0	0	0.08	0	1	0.04	39.18	0.59	0.24	0.59	0.15	0.35	1109.6	0.15	0.61	neurobeachin
27451.m000247	0.15	0	2.68	10.49	7.2	0.05	0.86	1108.92	1.5	28.37	0.9	9.59	269.29	15.78	1.04	18.27	protein RSI-1-like
29863.m001052	37.63	22.69	0.27	0.06	0.3	0.01	0.02	0.14	166.95	60.97	539.76	1107.26	850.67	468.44	12.37	818	abscisic stress-ripening protein ASR
28565.m000334	360.56	435.74	254.3	192.77	96.44	397.92	138.25	1105.61	231.33	395.6	264.9	137.24	338.16	543.19	250.94	323.54	ATP synthase subunit beta, mitochondrial
29888.m000322	86.04	171.51	5.73	2.24	2.01	43.98	0.17	151.52	208.12	1097.5	101.16	12.26	598.14	40.55	77	921.96	defective in induced resistance 3 protein
30078.m002355	0.04	0.33	0	0	0	0	0.02	72.14	56.03	1089.02	74.77	1.94	1.03	2.95	0.08	0.04	peroxidase 21
30170.m014323	478.35	1086.22	153.04	81.05	32.67	109.29	48.95	0.51	130.9	408.63	561.85	99.05	169.29	335.86	158.21	388.72	dehydrin protein
29805.m001485	278.94	247.12	323.81	228.5	110.49	1085.62	463	183.99	300.38	310.9	303.03	134.31	306.99	171.27	345.87	266.78	40S ribosomal protein S23
29851.m002445	91.62	3.91	729.56	301.91	61.15	898.62	1085.09	0	54.76	165.54	0.89	0.69	21.29	0	59.8	6.03	Lipid transfer protein
29908.m006091	836.38	442.38	186.41	88.19	50.68	120.32	91.21	41.08	67.7	313.56	139.94	9.14	203.31	244.21	1082.42	175.64	classical arabinogalactan protein 4-like
30198.m000872	484.42	411.87	484.44	378.58	163.1	1081.12	388.18	218.55	349.09	526.9	310.65	129.57	339.86	199.37	396.22	312.84	40S ribosomal protein S24-1
30169.m006250	858.77	715.77	978.55	696.23	365.65	1074.23	531.54	654.35	713.5	876.72	634.73	209.73	863.17	319.55	875.8	668.15	60S ribosomal protein L36-1-like
35093.m000014	172.58	254.05	41.91	24.29	22.57	91.77	13.85	1073.43	387.62	164.59	264.69	348	183.46	183.49	246.16	318.64	pyrophosphate-energized vacuolar membrane proton pump-like
30190.m010794	61.01	27.39	2.77	1.01	0	111.91	0.35	0	117.29	133.33	56.53	55.31	112.12	1073.37	71.88	192.07	conserved hypothetical protein
28037.m000046	163.14	350.2	150.05	111.41	63.49	346	224.91	1066.79	566.77	477.86	401.29	608.93	131.19	151.1	122.68	280.18	copper transport protein ATOX1
30090.m000248	14.63	16.93	11.63	10.07	5.51	9.36	3.92	7.24	13.24	21.01	13.78	36.68	23.99	1060.42	11.9	25.1	uncharacterized methyltransferase At2g41040, chloroplastic
29851.m002402	0.36	0.44	0.15	0	0.09	0.13	0	0.09	0.07	0.18	0.21	0.07	603.77	1059.26	0	1.06	conserved hypothetical protein
29912.m005419	503.33	475.62	350.95	232.98	129.42	1056.68	355.93	384.68	519.28	668.05	478.83	247.27	527.39	237.74	508.85	437.55	Os06g0172600
28644.m000935	0	0	0	0	0	0	0.38	1055.15	0	0	0	0	0	0	0	0	non-specific lipid-transfer protein A-like
29739.m003771	76.01	6.09	0.93	2.39	0	12.47	0	1.2	790.31	6.96	6.6	876.4	593.51	0.63	324.52	1053.14	auxin-binding protein ABP19a-like
58827.m000014	1.49	4.88	0.65	0	0	0	0	0	1050.21	21.44	965.55	168.47	116.97	95.95	1.5	304.25	MLP-like protein 31
30147.m014361	0	0.12	0.09	0.1	0	0	0	0.04	0	0	0.03	0.06	0	1047.82	0	0.29	pectinesterase PPME1-like
29915.m000490	452.48	473.95	302.34	248.08	225.39	166.89	184.52	964.96	844.92	377.6	1046.35	136.05	302.72	288.26	393.82	428.88	SUMO-conjugating enzyme UBC9
29923.m000805	327.72	288.75	419.45	308.13	153.34	1044.23	442.16	216.86	274.76	523.42	261.55	96.29	280.31	126.1	304.2	226.35	BnaC02g15430D
30076.m004578	5.32	2.76	0.14	0.19	0.06	0.16	0.17	0.23	104.61	0.94	84.37	1027.02	243.97	2.8	7.45	594.61	chlorophyll a-b binding protein of LHCII type 1-like
29943.m000276	7.58	6.35	0.27	0.18	0.3	0.78	0.15	9.45	521.94	5.35	135.91	1025.66	71.87	35.23	7.43	144.09	glycerate dehydrogenase
30208.m001105	338.34	268.37	336.23	245.03	134.11	1025.22	195.01	276.21	228.36	665.76	231.92	122.87	296.68	172.08	310.41	243.76	60S ribosomal protein L44-like
29728.m000820	124.12	1019.61	0.51	0	0	0	0.44	0	1.82	0	0	1.02	19.26	128.43	2.63	4.39	gibberellin-regulated protein 2-like
29585.m000609	0.01	0.04	2.53	0.05	6.86	0	2.42	341.52	0.17	17.77	0	0.01	0.03	1014.89	0.09	0.13	WAT1-related protein At2g39510
30131.m007098	263.97	349.62	67.88	34.57	22.08	34.81	21.1	1013.43	203.87	246.12	240.86	109.77	295.02	538.13	284.23	215.91	CP2
45011.m000028	0	0	0	0	0	930.31	1013.01	0	0	0	0	0	0	0	0	0	apocytochrome b (mitochondrion)
27985.m000877	71.59	33.4	441.21	545.85	544.24	607.2	1012.42	0.66	2.22	0.74	2.39	0	51	0.48	47.84	3.75	stearoyl-ACP desaturase
30225.m001694	37.32	26.37	1.8	0.67	0	3.12	0.76	69.23	430.68	2.03	139.32	1012.3	101.32	25.04	28.65	255.22	Photosynthetic electron transfer C
29726.m003921	35.64	18.02	4.1	2.64	0.96	0.27	1.31	170.08	393.28	37.55	139.87	997.21	102.8	15	19.5	238.18	glutamine synthetase leaf isozyme, chloroplastic
29822.m003502	773.82	783.03	428.55	288.56	198.03	994.61	328.99	597.88	802.34	965.99	905.84	302.84	640.16	323.05	649.15	601.31	60S ribosomal protein L30
30128.m008573	464.25	485.63	332.24	214.07	71.22	382.51	89.61	364.15	392.05	991.95	444.4	154.91	326.29	230.29	350.29	363.37	40S ribosomal protein S27-2
29154.m000215	434.58	423.6	450.34	285.21	114.26	986.27	418.61	335.21	430.87	734.46	370.37	133.37	344.3	181	351.4	352.92	40S ribosomal protein S15a-1
29970.m001023	982.51	323.82	6.98	4.67	0.58	88.52	0.87	69.79	103.8	174.38	317.47	4.98	166.04	22.09	479.5	301.06	lysine-rich arabinogalactan protein 18-like
29585.m000599	660.09	982.06	269.95	162.59	100.8	284.52	117.19	617.12	605.8	346.91	800.21	319.45	682.03	385.37	586.4	688.17	actin depolymerizing factor 4
30099.m001624	23.71	25.83	16.11	11.72	8.14	15.12	10.34	68.9	293.36	11.93	11.46	981.05	34.52	6.38	18.34	95.33	malate dehydrogenase, glyoxysomal isoform X2
29908.m005995	912.13	731.77	241.59	192.87	114.46	540.02	241.54	242.57	264.13	362.94	498.74	65.16	477.67	85.3	645.63	977.02	pollen-specific protein C13
28166.m001074	0.16	0.07	55.28	236.29	856.78	8.3	976.79	0	0.02	0	0.11	0	0.1	0.08	0.05	0.02	sweet protein mabinlin-1 chain A
30073.m002268	0.07	0	0.35	0.31	0.56	1.57	0	0.34	23.02	1.08	6.65	9.3	976.71	4.54	15.39	18.94	vegetative storage protein 2
29751.m001905	0.02	976.2	0.04	0.01	0	0	0	0	0	0.83	0.01	0.05	0.09	3.54	0.95	0.04	laccase-2-like
30128.m008970	338.08	536.33	74.75	38.46	5.69	210.85	16.21	336.76	273.73	973.39	541.2	206.68	303.84	555.77	225.33	591.91	S-adenosylmethionine synthase 1
30190.m011306	55.94	29.26	41.15	21.29	12.82	9.9	18.3	968.12	294.33	41.6	176.16	789.62	183.98	88.56	50.33	224.96	triose phosphate/phosphate translocator TPT, chloroplastic isoform X1
30106.m000644	560.3	237.06	20.47	10.27	10.18	2.77	1.43	23.82	126.81	161.3	146.33	18.05	101.6	45.06	967.76	64.03	calmodulin-binding protein 25-like
29877.m000489	77.94	32.8	0	0	0	0	0	0	32.81	965.38	4.04	0	50.32	14.04	29.09	8.01	conserved hypothetical protein
29646.m001091	0.05	0	0.03	0.06	0.01	0.01	0	0.49	0.25	0.08	0.16	0.02	136.83	964.69	0.02	0.65	phospholipase A1-IIgamma-like
29904.m002955	519.55	443.9	561.03	315.71	158.41	963.34	138.7	289.88	482.04	467.87	431.47	90.19	423.38	133.94	378.94	304.87	60S ribosomal protein L13aA
30169.m006296	245.79	383.52	237.45	171.23	62.98	223.83	66.73	961.93	84.55	239.98	119.12	70.01	178.44	166.24	129.18	197.97	phosphoglycerate kinase, cytosolic
30147.m014191	708.91	616.08	666.08	453.09	192.25	959.79	322.24	500.16	652.05	864.42	625.97	202.87	648.03	217.66	652.28	496.43	40S ribosomal protein S20-1
29693.m002049	2.88	8.72	0	0	0	0.1	0.08	0.15	3.13	0.5	0.05	0.02	959.53	1.88	0	7.24	glucan endo-1,3-beta-glucosidase 12-like
30131.m006987	1.35	2.86	0	0	0.15	0	0	0.24	506.52	0.74	0.46	959.32	46.36	5.78	3.47	261.51	light-regulated protein
29706.m001282	21.18	6.41	0.18	0.28	0.29	0	0.36	0.49	574.13	0.13	0.9	954.25	8.87	0.78	4.12	18.68	auxin-binding protein ABP19a
30068.m002530	16.5	46.79	0.46	0	0	1.06	0	0	193.58	160.16	947.43	167.15	53.61	0.19	1.74	20.26	conserved hypothetical protein
29988.m000124	179.32	47.98	2.64	7.82	26.66	198.19	0	0.48	155.23	24.21	100.86	77.64	161.32	1.29	132.68	944.34	stress responsive A/B barrel domain family protein
29842.m003589	50.24	26.24	0.72	0.4	0.21	0.78	0.22	101.75	641.44	4.19	200.1	944.14	180.4	26.05	41.87	438.62	ATP synthase gamma chain, chloroplastic
29591.m000134	361.63	408.84	305.79	175.87	78.98	707.41	152.13	569.9	457.09	943.33	645.97	200.01	561.43	152.97	296.35	655.36	Glutathione S-transferase TAU 19
30190.m011204	119.83	142.62	942.76	871.14	676.25	426.53	551.81	171.89	196.27	136.27	177.08	478.88	261.33	323.42	105.14	192.98	probable phospholipid hydroperoxide glutathione peroxidase
28152.m000903	489.25	634.56	266.94	152.46	59.71	628.77	73.54	354.42	443.21	941.18	461.25	196.53	515.7	216.8	456.51	494.46	40S ribosomal protein S29
29908.m006121	177.25	265.83	870.09	936.76	490.95	192.93	301.84	259.79	79.76	220.37	88.77	71.01	164.4	163.79	141.62	106.68	Protein disulfide-isomerase; Short=PDI; Flags: Precursor
29405.m000159	24.47	14.8	0.84	0.56	0.15	11.83	0.32	4.21	476.2	2.13	138.12	936.23	84.59	32.85	22.75	238.31	ferredoxin--NADP reductase, leaf isozyme, chloroplastic
28883.m000714	124.96	141.8	0.04	0.04	0.02	0.24	0	63.38	141.25	6.57	57.27	76.45	84.62	933.65	107.14	73.8	protein NRT1/ PTR FAMILY 3.1
30138.m004068	34.71	21.12	91.8	63	43.9	92.15	40.43	14.84	296.67	41.56	132.55	933.02	183.02	26.99	50.01	283.21	geranylgeranyl diphosphate reductase, chloroplastic
29598.m000460	108.1	78.39	5.6	2.17	2.35	51.93	1.37	9.26	505.42	122.28	931.83	112.99	209.51	28.11	88.25	242.18	auxin-responsive protein IAA16-like
29863.m001113	569.87	526.11	443.92	278.55	120.34	795.17	181.83	357.56	544.9	931.57	525.73	304.58	557.33	314.02	529.41	408.55	60S ribosomal protein L10
30076.m004658	133.7	81.54	0.64	0.58	0.17	23.39	0.07	240.88	574.3	8.26	206.03	931.43	395.01	82.68	127.85	675.1	calvin cycle protein CP12-2, chloroplastic-like
30068.m002535	26.62	37.05	22.71	26.47	17.82	8.82	10.71	926.83	48.04	33.04	343.11	40.95	50.98	35.4	30	35.8	glutamine-dependent NAD(+) synthetase-like
30098.m001726	391.1	593.71	125.7	122.74	129.92	134.22	130.7	216.5	534.92	398.74	925.72	192.94	343.29	193.14	217.45	804.36	chitinase-like protein 1
29739.m003693	447.37	924.07	483.24	359.63	139.56	185.12	141.96	7.6	212.88	822.79	711.95	9.19	454.57	279.02	347.81	198.49	sucrose synthase 1, partial
30225.m001709	115.54	6.54	917.98	364.06	100.81	692.95	159.95	0.49	30.51	65.98	4.58	0	230.14	1.55	385.95	123.15	defensin-like protein 1
29970.m000977	0.44	0.15	0	0.14	0	0	0	0	167.44	462.48	917.51	0.25	7.48	0.44	0.6	7.95	MLP-like protein 328
29176.m000141	0	0	0	0.21	0.2	2.05	0	372.25	32.27	911.99	0.25	0	0	0	0	0	14 kDa proline-rich protein DC2.15-like
27717.m000091	480.04	366.44	1.34	1.82	0.5	5.93	0.22	1.5	66.28	894.55	168.87	14.61	34.43	42.93	487.04	5.94	classical arabinogalactan protein 7 precursor
30178.m000847	521.1	560.12	50.57	45.35	15.54	328.34	19.26	0	249.7	893.32	127.89	414.9	229.15	4.56	253.88	234.2	defective in induced resistance 1 protein
29585.m000608	742.82	560.23	601.91	437.85	235.08	892.79	229.84	404.81	821.43	807.55	748.86	230.96	845.59	406.04	885.6	573.45	40S ribosomal protein S15a-1
29983.m003153	0	0	0	0	0.06	0	0	0.06	0	0	0	0	0.06	892.49	0	0	non-specific lipid-transfer protein 13
30170.m014196	9.96	8.22	2.82	2.03	1	0.72	0.59	4.04	326.85	1.37	55.52	891.29	53.32	9.87	11.61	137.25	ferredoxin--NADP reductase, leaf isozyme, chloroplastic
30147.m014247	147.71	100.66	233.85	159.81	46.68	891.04	282.55	103.34	113.88	330.81	108.01	36.34	102.67	32.73	133.24	93.23	60S ribosomal protein L15-like
29863.m001076	6.62	0.94	2.1	3.39	4.89	73.58	0	73.84	274.15	890.22	21.1	63.37	105.7	15.93	11.03	139.59	peroxidase 12-like
29904.m002921	673.74	684.92	250.69	306.37	315.07	889.71	359.72	716.92	774.56	680.78	798.57	215.16	795.93	321.59	755.93	596.77	Elongation factor 1-alpha
30131.m007140	695.68	885.31	201.5	151	79.26	243.8	154.43	778.57	513.53	595.71	647.64	343.22	444.24	593.56	349.44	675.58	V-type proton ATPase subunit c4-like
29673.m000902	520.95	509.14	616.78	547.21	479.79	472.7	262.42	248.74	450.19	689.74	489.73	632.73	370.12	883.71	492.7	240.48	S-adenosylmethionine decarboxylase proenzyme
30190.m011181	0.03	0.02	0.12	0	0.05	0.01	0.01	0.02	1.25	0.11	0.49	3.26	0	882.1	0.11	0.77	LIM domain-containing protein WLIM2b-like
29794.m003355	737.04	605.24	40.99	21.45	5.94	52.75	4.07	645.81	179.39	526.85	355.35	180.16	364.2	468.79	878.88	464.4	arabinogalactan peptide 3-like
29154.m000209	679.24	876.97	259.65	185.07	89.19	243.29	85.87	305.5	342.83	619.59	686.55	182.9	512.28	252.65	423.02	744.66	actin-depolymerizing factor 2-like
30170.m014133	0	0.15	0	0	0	0	0.5	0	0	0	0	0	25.32	876.72	0	0	conserved hypothetical protein
29970.m001003	2.74	14.25	9.72	2.83	7.19	8.93	2.89	42.47	873.31	21.97	839.01	87.49	23.83	9.91	0.2	66.9	isoflavone 3'-hydroxylase-like
30063.m001404	0.36	10.21	870.08	823.6	674.94	87.39	849.13	0.11	0.66	1.07	0.3	0.41	5.59	0.14	2.89	0.96	subtilisin-like protease
29912.m005415	688.32	630.92	435.5	274.01	154.48	869.48	196.72	842.56	555.69	694.09	607.58	233.44	522.85	199.78	593.21	587.45	60S ribosomal protein L31
30078.m002278	469.52	867.65	10.54	5.48	3.08	15.2	1.8	44.72	36.99	172.45	88.53	33.64	111.77	532.04	64.52	71.23	S-adenosylmethionine synthase 3
29844.m003166	867.48	718.93	520.52	321.2	164	834.91	263.3	367.05	627.75	789.27	742.94	160.11	602.35	265.16	715.53	568.62	40S ribosomal protein S15D
29917.m001985	464.71	552.45	340.11	272.57	207.57	198.2	141.62	514.57	719.9	411.59	858.21	363.27	368.85	397.83	356.36	483.12	ADP-ribosylation factor
32873.m000014	0	0.42	0	0	0	0	0	856.04	19.53	85.28	92.38	0	9.59	0.39	0	35.83	lipase
30128.m008940	13.86	9.45	16.29	11.41	2.95	21.73	5.69	55.12	340.69	1.14	55.46	855.26	67.51	7.69	21.18	182.71	chloroplast stem-loop binding protein of 41 kDa b, chloroplastic
29908.m006057	574.37	261.57	17.37	5.13	2.28	15.89	8.06	17.56	22.66	191.09	43.73	4.92	16.44	43.33	852.78	16.87	protein EXORDIUM-like
29738.m001008	3.57	12.48	1.55	0.92	0.53	0.09	4.94	29.53	277.57	852.53	40.1	358.06	15.01	71.77	6.67	26.08	Non-specific lipid transfer protein-like 1
29912.m005347	28.23	133.87	0.22	0.05	0.01	0.63	0.07	29.26	184.19	845.13	32.69	40.59	16.52	125.45	27.82	3.28	inositol oxygenase 2
30170.m013746	352.75	334.84	345.37	256.94	137.59	792.66	181.75	284.23	285.24	844.84	265.15	120.78	324.88	120.27	283.66	271.85	cyclin-D5-1-like
29986.m001632	53.7	28.34	15.29	7.83	6.83	478.88	6.86	52.29	842.07	642.39	146.31	743.88	33.6	759.15	96.94	7.87	indole-3-acetic acid-induced protein ARG2-like
27553.m000328	756.03	658.32	635.41	352.79	148.64	838.77	212.64	697.01	586.54	715.65	630.78	138.8	668.48	256.01	638.05	594.32	40S ribosomal protein S5A
30131.m007217	270.45	328.1	530.68	238.63	83.5	837.49	79.57	18.49	6.65	83.17	4.01	0.55	120.86	11.86	489.61	10.28	annexin
29794.m003461	69.65	149.73	0.25	0.3	0.36	4.48	0.53	8.02	127.76	0.55	438.89	834.08	368.24	337.19	7.38	468.9	dehydration-responsive protein RD22-like
29790.m000835	225.64	234.3	380.07	283.45	109.52	833.06	218.95	126.9	216.96	288.21	195.72	66.32	209.45	97.69	231.3	166.46	60S ribosomal protein L7a
28460.m000084	6.33	7.51	75.15	34.23	72.27	32.65	58.05	832.43	689.62	34.33	405.56	40.44	58.45	15.79	22.27	18.18	stem-specific protein TSJT1-like
29747.m001061	101.35	56.42	127.71	55.07	6.18	153.82	6.51	0	138.42	182.85	81.61	9.17	281.56	3.8	831.34	76.97	BnaA10g18070D
30003.m000328	151.29	140.35	123.63	89.56	41.28	173.8	76.81	77.25	52.93	90.25	64.57	106.75	114.42	831.24	139.71	92.44	actin-like
29929.m004542	254.74	252.35	213.81	137.87	62.93	829.66	183.81	152.62	198.98	462.57	171.44	85.78	183.77	84.49	194.48	168.23	BnaA09g37890D
30015.m000222	0	0	0	0	0	0	0	0.1	32.26	829.22	0.05	0	0.24	0.23	0.05	0	cationic peroxidase 1-like
60638.m00022	142.68	72.69	13.02	0.37	0.87	0.08	1.3	13.88	385.02	28.68	516.66	261.05	162.27	25.38	12.9	823.33	ricin-agglutinin family protein
28035.m000362	0.16	0	404.36	606.93	823.18	33.1	117.42	0	0	0	0.31	0	0.04	0.01	0.13	0.09	oleate 12-hydroxylase
29681.m001337	0.71	0.67	1.52	1.76	1.08	2.12	2.38	0.38	108.79	3.41	12.2	822.03	4.29	5.15	1.69	11.37	dehydrodolichyl diphosphate synthase 2
27516.m000174	63.87	123.61	10.92	6.2	5.93	50.92	3.16	9.27	133.16	820.71	211.72	290.02	245.46	343.91	186.5	136.14	probable aquaporin PIP2-5
29908.m006246	818.99	339.46	269.31	132.82	14.34	83.73	22.54	25.1	33.07	171.46	24.86	3.21	130.86	13.95	592.29	333.91	chloroplast nucleoid DNA-binding family protein
29813.m001510	195.83	195.33	3.11	3	0.23	23.61	0.05	0.27	801.06	83.05	233.47	94.03	386.82	62.78	152.74	818.76	expansin-A1
29634.m002153	349.28	313.61	266.26	147.85	68.16	817.56	207.89	212.22	292.47	671.58	262.03	111.99	286.13	157.87	306.97	236.83	40S ribosomal protein S12-like isoform X1
30008.m000817	812.38	667.67	816.21	483.51	129.74	370.22	65.15	581.8	756.8	699.2	620.87	82.73	622.3	224.3	657.22	625.02	Os02g0814700
29785.m000949	248.67	314.2	127	163.83	193.35	90.49	83.16	67.34	199.09	366.31	210.51	459.22	310.14	815.25	166.04	353	cysteine proteinase inhibitor-like
29619.m000245	143.98	92.93	0.15	0.35	0.15	0.14	0.09	1.72	26.36	90.76	41.21	42.61	814.78	281.31	268.2	232.02	conserved hypothetical protein
30128.m008820	448.23	440.95	301.79	159.05	73.53	813.72	233.07	456.15	403.52	632.39	469.23	119.7	361.03	219.94	386.43	384.03	40S ribosomal protein S21-2
30146.m003495	386.45	558.65	118.85	73.86	32.07	148.23	53.04	385.17	262.19	304.14	412.76	88.96	229.36	813.57	186.78	360.81	Profilin-3
30170.m013756	306.09	300.74	233.01	153.76	77.35	661.26	118.95	248.6	242.09	812.36	229.01	123.98	270.79	106.03	241.83	237.55	40S ribosomal protein S29-like
28014.m000117	254.49	256.67	2.95	0.97	0.56	4.03	2.19	811.25	308.88	184.79	596.89	269.87	185.73	35.97	143.79	239.28	cytochrome b5
28320.m001093	809.85	548.28	51.89	20.68	8.21	101.01	31.6	0.16	5.88	71.73	2.02	0.45	140.09	9.94	740.22	14.97	early nodulin-93-like
29785.m000974	0.06	0.22	579.8	805.05	519.71	5.44	50.02	0.05	0	0	0	0	0.62	0	0.08	0.04	BURP domain-containing protein 17-like isoform X2
30170.m013999	316.32	252.46	284.19	265.15	244.72	75.29	30.69	338.43	774.37	411.59	804.41	728.7	442.99	364.37	342.17	358.74	brassinazole-resistant 2 family protein
29711.m000323	116.48	134.54	80.97	53.16	25.05	45.34	14.72	804.28	198.05	102.86	106.46	246.02	227.25	70.85	95.68	225.72	triosephosphate isomerase, chloroplastic
29907.m000629	253.72	229.53	310.25	216.37	123.39	173.89	87.12	804.11	235.4	174.27	285.55	119.06	245.79	121.15	251.67	263.93	CBS domain-containing protein CBSX3, mitochondrial
30078.m002323	161.99	113.88	169.18	118.85	75.64	164.77	42.89	163.92	594	107.42	133.16	802.75	315.68	38.19	219.1	436.42	29 kDa ribonucleoprotein A, chloroplastic
29615.m000489	185.02	33.17	45.2	16.04	4.02	96.31	7.39	7.64	177.93	94.18	245.52	24.75	480.89	15.66	802.07	637.01	xyloglucan endotransglucosylase/hydrolase protein 9
29647.m002061	414.03	395.72	426.56	283.74	123.25	801.39	322.11	357.77	424.06	688.36	391.53	132.14	356.07	157.35	371.75	314.26	40S ribosomal protein S18-like
30128.m008900	374.84	800.5	151.09	179.97	105.25	216.67	80.46	546.76	253.41	498.68	336.14	85.78	467.71	309.48	471.19	194.13	calreticulin family protein
28842.m000913	0	0.01	0.02	0.02	0.01	0.1	0	0.02	0.1	0.01	0.25	0	0.09	790.25	0.15	0.38	L-ascorbate oxidase homolog
28830.m000233	20.09	21.04	2.02	1.79	0.25	0.63	0.01	789.86	7.36	6.02	11.39	4.75	25.94	33.85	9.77	13.57	malate dehydrogenase, glyoxysomal isoform X1
30008.m000822	5.16	4.49	0.41	0.43	0.16	0.19	0	0	44.04	28.33	10.38	788.37	38.27	24.66	8.7	77.92	protein PROTON GRADIENT REGULATION 5, chloroplastic
29709.m001216	20.58	47.16	0.61	0.73	0.09	0.38	0	0.03	5.51	0	0.29	0.04	787.92	24.33	57.14	27.89	ECERIFERUM 1 family protein
30190.m011142	362.31	372.39	371.44	254.57	135.85	786.05	300.87	341.85	370.78	543.49	388.45	145.49	325.85	224.35	301.08	278.16	60S ribosomal protein L24-like
29929.m004732	107.91	161.04	785.95	709.88	440.23	445.34	337.23	32.47	84.78	74.34	75.7	39.22	138.64	124.49	98.02	124.39	Ketoacyl-ACP Reductase (KAR)
30001.m000081	488.97	429.28	316.8	223.61	107.27	785.6	232.29	264.98	343.75	582.9	374.83	102.7	347.24	191.45	364.59	332.2	BnaA03g20240D
29747.m001091	36.63	19.3	9.15	2	1.94	27.72	1.11	2.12	104.98	287.94	416.06	28.07	156.74	784.41	59.73	451.72	kinesin-like protein NACK1
29983.m003236	14.22	55.14	0.09	0	0	0	0.08	0	10.86	783.91	39.96	1.73	35.62	0.25	36.37	76.32	(R,S)-reticuline 7-O-methyltransferase-like
29889.m003271	292.75	262.11	272.8	169.17	67.12	783.8	263.96	244.21	296.45	664.92	308.05	167.53	258.85	139.01	307.83	258.2	60S ribosomal protein L29-1-like
30131.m007082	0.01	0.11	501.1	506.74	783.17	325.99	581.41	1.23	0	0	0.22	0	0	0.03	0.02	0	dehydrin protein
29993.m001051	69.36	3.17	9.65	22.13	51.85	646.7	1.34	0.17	176.07	0.44	16.94	0.29	782.5	4.94	434.18	58.02	protodermal factor 1-like
29848.m004606	66.9	42.94	0.6	0.99	0	2.81	0	0.72	342.24	50.89	316.14	634.97	121.76	7.73	217.46	782.41	14 kDa proline-rich protein DC2.15-like
28691.m000035	0.52	0.15	0	0	0	0	0	7.12	53.88	781.89	12.09	30.06	12.44	0.23	5.24	16.25	peroxidase 15-like
29983.m003299	82.76	153.94	64.59	48.71	44.63	21.89	37.69	779.89	94.67	67.27	117.15	37.25	64.95	141.54	48.5	86.19	ribosomal lysine N-methyltransferase 3
29794.m003357	121.64	200.98	25.02	19.22	13.12	14.59	13.29	117.63	669.58	94.32	779.2	49.99	140.26	150.16	58.78	148.99	UPF0587 protein C1orf123 homolog
30078.m002289	285.35	376.32	318.5	267.13	157.02	194.84	142.24	778.8	245.33	434.94	304.92	197.3	305.88	405.42	186.73	279.89	stress-related ozone-induced family protein
30169.m006440	19.65	4.38	0.59	0.09	0	1.11	0.93	0.73	612.91	6.59	145.27	778.48	142.03	4.18	21.06	415.43	photosystem II 5 kDa protein, chloroplastic-like
27893.m000229	571.88	686.97	457.91	241.41	84.69	777.59	134.51	339.81	464.37	552.81	482.7	239.4	746.02	321.67	586.47	442.96	heat shock cognate protein 80
30147.m014285	0	0	0.27	0	0.32	0.06	0.43	0.13	2.19	0.04	0	0	776.79	0	0	13.77	E3 ubiquitin-protein ligase XBAT33
28166.m001079	0	0.07	297.65	325.85	537.59	774.91	270.12	0.44	0.02	0	0.09	0	0	0	0	0.02	sweet protein mabinlin-1 chain A
29706.m001331	596.29	537.18	280.68	168.82	90.77	447.18	94.53	724.38	680.08	325.55	773.59	86.12	450.18	345.11	544.25	516.65	eukaryotic initiation factor 4A-8
30131.m007078	411.41	620.12	69.83	47	31.49	125.03	58.49	41.43	132.7	202.17	157.35	136.45	263.62	773.16	222.91	327.84	ocs element-binding factor 1 isoform X1
28320.m001137	24.66	23.94	7.44	0.97	15.39	28.23	1.98	80.05	31.75	14.05	26.34	98.45	55.88	769.28	33.44	46.72	SPX domain-containing protein 1-like
30131.m006914	0.71	0.05	0	0.05	0	0.11	0.02	0.06	0	0	0.32	0	0	766.03	0	0.05	fasciclin-like arabinogalactan protein 14
29726.m004113	0	0	0	0	0	0.12	0	4.11	22.27	765.55	0.28	0	0	0	0	0	Pathogenesis-related protein 10.5
30068.m002601	192.17	172.15	172.97	103.41	79.52	61.73	44.35	351.9	764.95	192.42	596.6	491.7	240.34	151.36	177.03	370.92	Polyketide cyclase/dehydrase and lipid transport superfamily protein
30055.m001584	345.29	307.84	260.95	199.33	74.03	762.65	219.47	257.67	267.04	392.03	250.13	97.69	237.64	79.14	279.19	262.43	40S ribosomal protein S14
29669.m000843	1.04	2.15	0.17	0	0.06	0.1	0	0.06	189.22	0.42	10.31	762.58	19.94	2.87	2.52	37.39	chlorophyll a-b binding protein CP29.3, chloroplastic
28180.m000392	4.86	16.56	32.09	15.47	1.76	29.11	7.26	16.79	29.01	417.46	75.91	19.28	46.24	762.25	0.94	303.64	aquaporin TIP1-3
29646.m001086	0.08	0	0.04	0	0.02	0	0	0	0.48	0.04	0	0.02	0	759.59	0	0.12	senescence-specific cysteine protease SAG39-like
30169.m006297	38.74	37.91	37.15	31.31	15.1	18.67	7.64	37.5	305.66	11.04	62.76	759.14	89.93	12.13	33.45	195.62	phosphoglycerate kinase, chloroplastic
30025.m000589	758.69	728.1	213.49	120.77	58.73	574.54	144.87	677.72	583.11	539.56	744.83	137.78	531.34	311.28	608.18	500.91	probable mediator of RNA polymerase II transcription subunit 37e
29785.m000934	349.92	276.48	368.2	258.04	147.22	757.69	287.52	347.57	401.96	335.08	385.79	123.63	305.45	170	303.4	305.7	Elongation factor 1-beta 1
30138.m003925	76.92	312.63	13.97	6.47	1.89	22.75	5.49	756.02	19.19	60.94	29.76	5.3	46.55	35.24	49.63	28.59	isoaspartyl peptidase/L-asparaginase 1
30115.m001221	717.41	200.01	274.82	118.36	58.52	226.86	94.82	139.96	354.6	205.51	755.57	25.41	285.89	57.86	613.56	366.98	protein RALF-like 34
30174.m008846	0	0	0	0	0	0	0	3.04	51.09	751.01	0.21	0.1	0.8	0.09	0	0.44	pectinesterase 2 isoform X1
29864.m001494	17.58	7.1	0.18	0.09	0	9.67	0.03	1.69	351.69	12.01	138.72	748.7	135.68	1.1	26.41	262.7	photosystem II 5 kDa protein, chloroplastic-like
30098.m001731	602.4	519.24	688.36	398.78	155.39	747.82	266.82	524.44	570.97	663.66	516.66	131.59	607.41	226.52	613.28	446.51	40S ribosomal protein S4-3
29771.m000074	17.99	0.89	0.21	1.59	4.18	34.43	0	0.29	138.3	0.52	747.28	247.94	186.39	8.74	23.21	208.23	(R)-limonene synthase
55768.m000055	1.17	3.15	6.02	5.31	1.34	747.23	306.74	0.77	1.11	5.14	0	2.59	1.74	5.24	1.82	1.12	Ribosomal protein S10
29945.m000089	503.2	464.83	306.91	165.77	32.29	742.94	135.27	411.84	478.99	708.03	383.57	201.51	478.52	255.29	463.06	371.15	60S ribosomal protein L10
27895.m000042	742.74	589.59	0.04	0	0.13	0	0.14	0.03	0.57	10.61	10.54	0	19.64	34.99	263.02	620.81	Mini zinc finger 2 isoform 2, partial
29912.m005360	6.6	9.66	2.47	2.09	1.21	4.65	1.73	0.07	4.34	4.42	12.8	1.4	13.13	742.48	8.26	20.95	Profilin-4; AltName: Full=Allergen Cor a 2; AltName: Full=Pollen allergen Cor a 2; AltName: Allergen=Cor a 2
30073.m002253	0	0	0.56	1.21	0	0	0	0	0	0.12	0	0	0	740.87	0	0	conserved hypothetical protein
28324.m000411	518.71	453.64	454.78	277.2	130.89	738.2	205.71	417.63	419.73	722.82	466.86	227.39	511.64	170.67	476.06	423.42	40S ribosomal protein S17C
42816.m000015	0.44	0	0	0	0	735.12	721.49	0.45	0	0.38	0	0.38	0	3.74	0	0.63	NADH dehydrogenase subunit 5, partial (mitochondrion)
29709.m001170	652.96	633.2	432.91	253.81	104.05	734.3	205.23	423.27	357.31	612.29	386.5	150.76	502.29	305.56	504.08	405.57	nucleoside diphosphate kinase B
51189.m000022	0	0	0	0	0	730.07	53.73	0.16	0	0.38	0	0	0	0.04	0	0	ATP synthase alpha subunit
32915.m000014	553.56	615.84	669.76	613.49	341.83	337.66	309.74	728.03	369.78	461.79	364.23	259.88	407.1	303.3	293.23	561.58	triosephosphate isomerase, cytosolic
29983.m003148	378.81	383.12	374.44	251.05	114.95	230.43	118.91	727.66	283	344.7	386.98	109.36	319.33	104.64	314.44	390.64	phospholipid-transporting ATPase 2
30099.m001663	185.64	727.24	0.03	0	0.08	0.19	0.12	0.03	0.97	4.4	2.48	0.05	1	0.03	0.45	0.03	probable xyloglucan endotransglucosylase/hydrolase protein 10
29948.m000719	22.76	14.26	12.46	0.03	6.83	4.84	2.99	727.07	18.46	14.98	20.02	0.19	0.8	36.72	12.55	0.43	peroxisomal acyl-coenzyme A oxidase 1
27718.m000097	0.08	1.6	125.24	233.99	299.7	500.03	726.84	0.14	0	0.05	0.08	0	0	2.34	0	0.07	seed maturation protein PM41
43616.m000014	0	0	0	0	0.39	0	0	0	0	0	0	0	0.63	721.93	0	0	protein RALF-like 26
30120.m000368	18.5	50.77	0.38	0.11	0.14	2.06	0.22	125.87	721.76	157.45	548.67	208.89	94.94	67.06	25.27	47.36	chaperone protein dnaJ 20, chloroplastic-like
30071.m000428	601.44	530.9	479.52	281.73	115.12	721.45	219.28	484.56	649.76	674.46	657.85	235.48	552.4	227.71	548.4	482.31	60S ribosomal protein L13-1-like
29692.m000547	0.45	2.28	0	0.55	0	0	0.76	0	134.46	0.81	717.61	76.33	9.79	23.96	0	27.38	MLP-like protein 31
28609.m000205	0.23	0.11	0	0.14	0	0.09	0	0	0.11	11.19	0.44	0.49	1.06	717.36	0.22	6.06	polcalcin Che a 3-like
29864.m001449	0	0	0	0	0	0.03	0	0.06	21.35	717.21	0.05	0.03	77.81	0.27	0.16	0	GDSL esterase/lipase-like
29933.m001414	369.13	480.09	304	243.66	192.41	164.29	154.13	414.48	335.47	387.48	419.34	261.12	378.44	713.11	249.99	500.28	glutaredoxin
28830.m000221	46.46	139.02	0.05	0.03	0	0.03	0	0.31	328.25	5.62	468.94	710.88	393.56	43.99	62.39	144.32	probable xyloglucan endotransglucosylase/hydrolase protein 7
29646.m001121	157.41	710.22	0.04	0.52	0	0.03	0.03	0	0.03	0.06	0	0	3.18	0.59	1.26	190.18	trans-resveratrol di-O-methyltransferase-like
28281.m000366	516.28	708.86	191.71	144.59	96.25	129.09	88.29	145.32	110.9	74.6	156.56	24.31	162.64	73.06	322.03	198.13	Annexin 2
29900.m001621	0.96	1.3	0.07	0.07	0	0	0.04	0	0	0	0.48	0.56	4.17	707.12	0.08	0.16	olee1-like protein
29950.m001120	288.7	308.96	287.77	257.99	184.2	280.13	293.61	262.81	355.09	706.62	488.84	386.48	227.78	362.23	196.12	320.67	tubulin alpha-3 chain-like
30146.m003428	427.31	378.04	342.12	182.65	64.35	651.54	149.99	251.83	490.08	704.64	450.68	116.23	391.65	169.49	435.83	361.35	60S ribosomal protein L28-2-like
54113.m000055	0	0	0	0	0	591.15	704.06	0.02	0	0	0	0	0	0	0	0	conserved hypothetical protein
30170.m013831	173.45	223.13	9.3	5.39	1.28	10.25	4.09	703.72	316.01	368.05	251.9	229.14	181.6	213.31	156.64	164.6	cysteine protease CP1
30138.m003848	153.64	153.03	144.01	104.82	45.55	241.03	59.27	170.82	449.19	301.45	453.77	701.09	305.96	449.67	215.72	297.22	S-adenosylmethionine decarboxylase proenzyme-like isoform X1
29707.m000133	13.57	4.49	14.44	3.92	1.24	6.58	2.06	0.23	93.1	4.91	64.85	700.57	60.71	7.6	20.35	110.4	Tetrapyrrole-binding family protein
29629.m001423	0	0	0	0.03	0	0	0	0.03	0.91	0	0	0.02	700.33	7.46	0.03	0.63	conserved hypothetical protein
29633.m000914	0	0	0	0.16	0	0	0	0	0	0	0	0	0.69	699.62	0.01	0.09	classical arabinogalactan protein 11
28324.m000394	184.62	138.96	163.59	148.8	85.47	226.78	93.96	168.53	602.14	125.78	230.91	699.13	315.65	69.27	223.08	511.7	2-Cys peroxiredoxin BAS1, chloroplastic-like
57991.m000014	0	5.2	268.23	202.95	144.54	696.47	219.83	0.11	0	0	0.1	0	0.1	0	0	0	nuclear transcription factor Y subunit B-6
29308.m000177	142.72	123.96	693.06	476.02	179.4	0	58.18	214.54	103.76	0	96.69	0	117.29	115.45	69.93	65.63	alanine aminotransferase 2-like
30171.m000423	186.92	330.63	125.36	113.25	53.88	58.42	36.52	692.76	95.54	108.52	102.77	125.84	113.86	334.25	78.05	172.68	UTP--glucose-1-phosphate uridylyltransferase
30170.m014055	0.14	0.06	0	0.07	0	0.12	0	0	0.07	0	0	0	0.21	690.25	0.06	0.14	conserved hypothetical protein
27553.m000326	450.11	345.25	378.6	264.02	133.4	663.04	233.68	431.49	330.15	689.18	311.9	92.57	280.12	101.47	361.72	256.61	40S ribosomal protein S28-like
30169.m006618	296.54	302.39	215.1	131.57	55.88	688.43	139.97	215.08	252.56	532	245.05	148.6	263.49	117.86	245.56	241.28	40S ribosomal protein S10-like
30055.m001561	339	257.19	387.57	288.61	125.41	658.06	204.78	191.74	337.41	687.95	316.99	142.88	296.72	87.81	334.8	249.37	60S ribosomal protein L10aB
29637.m000749	497.37	459.88	377.92	206.44	91.38	203.75	35.79	286.36	512.74	686.99	575.39	134.86	366.49	215.99	409.6	357.64	Os02g0814700
29883.m001999	73.26	38.5	5.17	4.37	7.12	23.54	1.79	2.14	294.36	27.82	290.65	685.95	246.37	37.23	99.27	385.67	glutathione reductase
29643.m000324	1.88	684.33	0.09	0	0.06	4.19	0.02	0.9	3.84	31.52	32.46	0.04	23.22	0.13	6.91	30.82	fasciclin-like arabinogalactan protein 12
30174.m009002	127.02	109.62	1.47	2.36	2.63	39.44	0.57	41.84	310.3	87.99	684.14	108.27	192.06	56.06	101.97	378.84	DNA-binding family protein
28623.m000401	308.58	255.77	232.01	213.28	152.52	683.53	131.68	127.31	193.86	386.3	224.29	186.41	367.77	261.93	439.84	273.07	Histone H3.3
29908.m006020	293.72	464.69	118.35	71.17	33.83	165.63	50.44	682.45	149.02	384.67	286.66	89.61	386.67	274.34	136.77	286.81	Annexin 1
30190.m011312	58.84	44.07	0.63	1.12	2.68	63.22	0.02	0.18	76.53	67.02	199.18	51.17	212.44	46.93	75.09	682.35	protein E6-like
29589.m001244	17.22	22.22	0.07	0.37	1.89	0.4	1.04	151.79	6.72	37.67	25.88	7.24	11.5	680.61	5.7	7.9	serine carboxypeptidase-like
29665.m000089	0	0	0	0	0	0	0	0	2.91	0	0.18	0	680.35	0	0	0.51	pumilio homolog 15-like
30131.m007181	46.25	17.88	26.73	14.29	1.83	247.12	18.4	34.66	73.02	202.11	146.98	4.72	519.55	14.77	225.32	679.16	protein ASPARTIC PROTEASE IN GUARD CELL 2
29866.m000609	323.58	236.11	233.37	145.75	39.96	678.82	110.29	200.1	184.3	461.62	154	24.25	169.1	190.57	205.84	188.42	granule-bound starch synthase 1, chloroplastic/amyloplastic-like isoform X1
29701.m000596	537.29	584.22	24.59	44.03	12	11.78	56.92	0.18	272.37	21.48	678.41	470.56	250.56	127.01	421.54	212.45	Ca2+/H+ exchanger family protein
29776.m000474	0.33	0.11	0.11	0.23	0	0.3	0	0.12	1.97	0	0	0	677.6	0.23	0.54	4.47	protein binding protein, putative
30170.m013981	103.4	118.48	208.85	137.64	108.96	133.14	200.2	677.46	157.61	115.98	148.8	93.07	147.02	100.23	144.7	118.69	F-box/FBD/LRR-repeat protein At1g13570-like isoform X1
30190.m010992	7.26	0	351.08	431.8	676.96	57.53	324.42	128.02	0	51.98	19.84	0	2.04	92.6	0	0	Vacuolar-processing enzyme precursor
27914.m000430	424.05	675.7	138.75	89.83	59.51	132.53	28.74	78.83	169.28	312.6	200.42	96.33	312.49	247.25	159.04	245.46	isocitrate dehydrogenase
30020.m000203	110.91	85	675.04	629.98	446.55	515.38	517.59	58.16	112.21	89.69	56.14	60.47	102.85	49.76	123.37	122.54	stearoyl-acyl-carrier protein desaturase, partial
29739.m003679	0	0	0	0	0	0	0	0	0	0	0	0	0	675	0	0	pectinesterase
29673.m000929	214.76	291.47	447.51	408.77	237.19	400.57	671.16	116.6	117.06	190.76	132.6	62.11	132.64	316.45	134.87	160.54	uncharacterized LOC105634108
30131.m006933	99.68	44.77	0.76	0.88	0.49	45.15	0.15	140.65	206.27	60.5	670.38	64.52	190.91	13.59	62.78	449.22	xyloglucan endotransglucosylase/hydrolase 1
29883.m002010	185.65	168.75	110.35	71.64	41.68	440.34	118.14	41.8	192.32	120.24	134.41	170.13	359.44	109.04	669.94	230.28	histone H1.2-like
30147.m013854	27.23	48.17	20.17	13.85	7.39	3.89	13.67	156.83	140.14	668.43	37.21	27.39	38.33	132.37	37.57	18.49	high-affinity nitrate transporter 3.1-like
28872.m000242	120.82	61.38	94.87	68.74	33.5	243.56	28.47	27.7	167.41	252.41	80.62	67.7	314.79	91.59	666.94	117.64	histone H2B-like
30004.m000428	0.01	665.7	0.01	0	0.01	0	0	0.03	0.08	0	0.01	0	0.01	0.02	0	0.01	laccase family protein
29629.m001437	179.12	235.18	21.15	9.51	3.58	78.22	0.32	665.04	148.05	443.51	493.96	96.82	239.85	360.59	100.67	262.73	S-adenosyl-L-homocysteine hydrolase
29003.m000064	519.76	315.04	21.65	17.07	11.84	138.89	19.77	86.96	186.08	32.97	209.71	147.55	337.04	126.72	343.25	664.29	CBL-interacting serine/threonine-protein kinase 6
46574.m000080	0	0	0	0	0	663.57	376.25	0	1.79	0	0	0	0	0	0	0	conserved hypothetical protein
29929.m004644	62.86	42.95	215	228.83	150.65	661.68	184	131.62	60.86	0.15	47.03	80.51	552.92	118.75	151.23	164.67	GPI-anchored protein precursor
30014.m000444	429.49	253.66	14.59	2.9	1.14	10.54	6.14	17.27	38.12	166	33.24	27.81	17.61	7.52	659.67	25.78	calcium-binding protein PBP1-like
30110.m000714	0.05	0.02	0.04	0	0	0.06	0	0.02	0.02	0.08	0.95	0.02	0.04	657.55	0	0.17	sugar transport protein 10-like
41678.m000012	0.03	0.09	0	0	0.04	654.06	483.31	0.39	0.09	0.28	1.02	1	0	0.02	0	0	conserved hypothetical protein
28109.m000042	110.94	96.05	0.04	0	0	0	0.01	653.73	0.41	20.16	0	0	0.14	0.77	0.77	0	probable mannitol dehydrogenase
29929.m004758	1.96	1.68	1.48	0.52	1.48	0	0.01	0.64	1.04	0.63	0.5	1.63	2.24	652.89	4.71	2	GDSL esterase/lipase At3g48460-like
28193.m000304	479.92	201.69	0.2	0.08	0.06	4.57	0	0.21	487.09	164.99	335.48	651.88	212.22	155.8	181.27	417.82	nutrient reservoir, putative
29765.m000756	43.31	103.12	0.58	0.47	0.21	5.21	0	0.29	276.02	651.24	215.8	40.52	70.1	56.13	32.24	111.3	Lactoylglutathione lyase / glyoxalase I family protein
29900.m001544	135.01	82.62	39.12	19.57	5.86	322.61	7.84	13.26	107.36	172.65	65.37	6.49	420.01	6.91	649.29	136.56	TPA: histone H3.2
29647.m002020	0.19	0	0.36	0.1	0.68	0.05	0.07	647.28	0.45	0	0	0	0	8.42	0	0	bidirectional sugar transporter N3-like
29782.m000119	3.3	2.98	0.48	0.8	0.99	6.25	0	0.18	17.95	0.37	1.6	13.73	225.06	646.09	21.54	16.68	flowering-related B-class MADS-box protein
27810.m000668	216.98	253.62	230.51	187.18	123.45	334.09	215.14	645.25	162.31	241.84	208.16	79.03	189.03	199.17	148.8	227.64	BnaC04g48210D
30152.m002411	440.14	340.95	230.43	89.45	14.11	639.73	139.09	163.11	314.54	24.68	239.34	11.91	314.76	121.98	374.85	226.58	60S ribosomal protein L6-1-like
30156.m001727	1.97	11.24	0.1	0.12	0	0.05	0.04	17.16	34.55	639.54	9.92	1.71	8.41	93.27	55.96	6.52	cysteine-rich repeat secretory protein 38-like
29929.m004773	172.38	276.87	0.29	0.23	0.14	1.8	0.18	18.58	637.06	26.55	530.47	257.54	47.73	6.69	10.57	256.76	probable pectate lyase 5
28166.m001038	0.06	1.35	0.07	0	0.09	0.05	0	1	29.58	6.74	635.86	0.05	1.12	0.12	0.12	0.09	alpha-copaene synthase-like
29681.m001309	9.96	6.08	1.84	0.71	0.65	3.71	2.29	65.09	370.22	4.84	61.7	635.22	59.08	12.31	13.85	137.37	thylakoid soluble phosphoprotein
29154.m000210	154.33	74.12	111.49	58.26	26.06	54.96	6.05	30.82	141.12	134.16	94.03	41.7	356.81	39.55	634.92	154.02	histone H2A
29986.m001637	324.54	361.2	256.23	142.95	64.61	601.72	197.16	634.67	334.66	458.91	419.07	89.43	302.99	171.75	237.01	265.55	60S ribosomal protein L18-2
30111.m000716	0.88	3.69	473.68	500.64	634.07	251.37	348.09	0.12	0.08	0	0.58	0	0.04	395.76	0.1	0.15	vicilin-like antimicrobial peptides 2-2
29908.m006056	491.92	340.69	9.51	2.14	1.96	5.34	4.69	11.9	30.09	231.27	46.04	3.06	12.74	45.51	632.65	8.94	protein EXORDIUM-like
30060.m000529	481.75	489.51	302.81	181.35	77.08	463.49	219.89	632.09	519.19	520.62	571.37	149.74	340.75	243.76	361.13	379.25	60S ribosomal protein L7-4-like isoform X1
30206.m000792	16.36	0.38	0.8	1.51	3.58	41.77	0	0.11	125.91	0.28	631.12	254.21	139.83	5.94	19.41	130.99	sesquiterpene synthase
29822.m003475	0.28	0	0.11	0	0	0	0	0.07	0.07	0	0.31	0.02	1.04	630.12	0.07	0.47	pectate lyase-like
29986.m001659	524.15	431.88	325.14	213.5	111.54	629.38	126.68	457.84	572.72	556.64	626.37	222.24	463.64	204.13	477.33	411.67	60S ribosomal protein L19-1
27613.m000623	549.24	457.33	389.05	240.49	128.74	469.97	136.57	409.09	469.67	629.32	444.26	160.57	493.4	169.59	564.88	352.11	40S ribosomal S8
30146.m003618	0.03	0	0	0.02	0	0	0	0.03	0	0	0.22	0	0	628.67	0	0	F3F9.11
29703.m001502	116.16	181.16	15.99	6.59	4.69	4.63	7.8	332.89	228.84	76.69	628.25	8.63	228.97	226.47	28.49	138.81	senescence-associated family protein
30076.m004445	55.19	61.74	627.76	442.88	257.68	368.97	226.6	48	152.49	47.7	79.93	79.77	149.26	232.71	66.23	117.12	pyruvate dehydrogenase E1 component subunit alpha-3, chloroplastic
29889.m003241	0	0	0	0	0	0	0	0	46.78	624.33	0	0.73	0	0	0	0	Major allergen Pru ar 1 isoform 1
29673.m000907	0.89	2.29	0	0	0	0	0	0.04	46.84	16.63	1.31	22.37	0.58	623.31	6.48	1.61	BnaA06g36170D
30200.m000354	86.72	95.08	622.98	353.43	180.38	143.38	101.06	83.1	96.67	69.2	70.19	40.69	95.18	90.76	85.5	106.84	hydroxyacyl-ACP Dehydrase
27798.m000608	9.04	13.62	0.6	0.5	0.19	0.27	0.22	187.63	285.42	3.41	79.07	620.65	53.22	17.58	4.01	119.74	fructose-1,6-bisphosphatase, chloroplastic
29941.m000218	236.44	272.28	311.19	255.92	127.94	267	99.87	619.65	215.74	310.78	243.21	148.19	276.25	324.39	189.63	255.47	ATP synthase subunit gamma, mitochondrial
56774.m000019	0	0	0	0.09	0	619.45	567.9	0.17	0	0.78	0	0.15	0.41	1.35	0.56	0.16	NADH dehydrogenase subunit 5, partial (mitochondrion)
29729.m002286	358.99	416.91	386.11	222.34	97.83	384.34	100.2	206.99	313.73	619.17	361.85	115.7	356.34	201.12	333.53	339.24	40S ribosomal protein S28-like
29788.m000326	45.99	61.94	4.84	5.1	4.34	5.24	9.6	61.78	21.66	12.95	27.11	14.62	33.92	619.04	20.27	37.84	12S seed storage globulin 1
29687.m000560	487.09	546.67	112.38	75.98	44.42	618.75	83.61	109.67	427.36	584.95	476.02	394.14	448.78	312.69	433.27	465.32	eukaryotic translation initiation factor 5A isoform VII
29602.m000213	0.23	0	0.01	0.01	0	0.03	0	0.01	0.01	0	0.07	0.08	1.14	618.39	0.1	0.76	conserved hypothetical protein
29154.m000207	102.47	195.64	72.18	43.59	27.21	143.54	18.86	55.98	133.47	156.1	98.49	33.74	432.92	171.71	618.26	158.27	probable histone H2B.1
30138.m003877	0.05	0	0.05	0.13	0	0.04	0.04	0	0	0	0.13	0	6.71	615.57	0.09	0.01	conserved hypothetical protein
29662.m000456	219.72	224.11	207.53	145.88	79.59	614.67	174.45	173.44	292.52	397.41	265.64	199.37	193.24	120.78	212.46	175.91	transcription factor BTF3 homolog 4-like
29827.m002629	315.7	614.03	5	3.8	0.72	36.34	1.58	106.93	439.12	367.41	308.64	600.11	159.04	171.63	123.99	375.67	pectin acetylesterase 7
30180.m001040	0.21	0.07	0	0.07	0.06	0.09	0	612.31	4.02	0.28	0.07	0	0.27	0.07	0	0	germin-like protein GLP, partial
30226.m001984	58.79	72.01	0	0	0	0.35	0	0	41.62	611.6	83.14	0.24	14.01	0.2	4.49	90.87	beta-glucosidase
30065.m001151	0	0	0	0	0	0	0	15.97	611.41	30.1	75.5	37.28	265.84	169.23	3.06	236.56	sporozoite surface protein 2-like
27985.m000855	6.66	14.19	7.85	8.06	5.94	1.21	10.56	610.52	458.46	16.71	20.95	339.61	215.4	41.25	3.44	122.34	conserved hypothetical protein
30147.m014360	0	0	0.04	0	0.02	0.01	0	0	0	0	0.16	0	0	610.37	0.08	0	pectinesterase PPME1-like
30138.m004080	15.95	8.41	0	0.58	0	0	0.4	609.87	40.16	0	22.32	6.6	17.92	23.67	46.5	19.03	conserved hypothetical protein
29693.m002025	406.7	388.01	210.28	108.24	32.82	456.19	94.04	268.22	387.18	607.71	405.57	103.78	347.77	133.43	336.24	298.36	60S ribosomal protein L18a isoform X2
29842.m003567	95.91	109.65	33.99	30.22	12.03	36.44	11.53	94	381.5	45.03	126.55	606.07	149.08	103.11	84.04	288.71	Glycine cleavage T-protein family isoform 1
48739.m000080	0.78	0	0.21	0.51	1	605.23	542.49	0	0.26	1.73	0	0.26	0	0.81	0.5	0.81	conserved hypothetical protein
30178.m000846	90.93	144.95	0	0.26	0	0.17	0.52	0	154.18	97.68	481.14	226.34	286.67	50.32	40.5	604.98	glutamic acid-rich protein-like
29790.m000807	5.19	1.22	0	0.1	0.1	0	0	0	1.29	56.48	0	0.35	9.09	602.98	0.46	0	UDP-arabinopyranose mutase 1
30128.m009047	17.92	192.14	203.14	69.26	33.95	1.08	28.69	66.36	15.69	49.02	18.99	4.87	191.37	602.88	27.83	20.51	JAZ10
30147.m014521	331.73	347.92	396.59	252.11	128.35	525.16	190.36	306.2	330.17	600.61	455.75	198.41	254.35	170.86	263.79	259.35	elongation factor 1-delta-like
27810.m000658	122.68	27.33	39.71	14.7	4.81	199.35	4.08	0	132.96	467.9	181.34	63.48	256.37	17.08	600.05	196.69	conserved hypothetical protein
29794.m003372	0	0.9	158.19	111.22	81.92	598.14	182.18	87.19	4.55	0.14	1.76	0.06	0.11	0.33	0	0	oleosin1
29092.m000460	450.72	409.58	456.39	319.38	159.32	593.33	224.78	596.43	218.55	569.93	344.13	95.27	398.84	202.46	294.34	376.91	fructose-bisphosphate aldolase, cytoplasmic isozyme
29439.m000218	49.61	405.58	3	1.91	2.74	0.44	2.94	175.6	287.65	268.06	593.4	188.18	211.84	316.95	12.74	107.22	protein YLS9-like
29983.m003278	48.76	33.81	35.64	28.28	17.86	37.99	13.47	33.6	388.93	38.95	147.43	593.02	141.21	37.62	68.35	208.83	protein THYLAKOID FORMATION1, chloroplastic
27504.m000641	164.11	133.82	172.95	117.18	53.86	592.2	163.15	79.17	103.58	283.65	113.69	60.51	151.86	57.32	179.2	117.01	60S ribosomal protein L27A
30169.m006260	0.13	0.14	0.54	0.91	0.24	0	0.11	0	0.05	0.06	0.02	0	0	591.36	1.04	0.14	GDSL esterase/lipase At1g29670-like
27471.m000403	1.64	2.93	54.42	24.07	8.21	22.72	32.84	506.28	109.96	19.31	46.84	589.29	12.18	13.3	0.91	17.42	thiosulfate sulfurtransferase 16, chloroplastic isoform X1
45282.m000014	226.44	98.44	6.09	1.08	1.86	65.39	1.02	587.97	69.97	21.19	128.81	15.09	294.14	131.93	171.73	279.54	expansin-A4-like
29681.m001350	409.77	520.3	587.81	578.89	344.76	103.77	195.61	322.54	179	294.65	228.51	116.8	286.17	291.17	213.87	357.29	peptidyl-prolyl cis-trans isomerase CYP19-4
28830.m000228	219.73	306.28	180.9	140.97	43.96	291.77	140.36	587.18	209.75	310.48	218.23	123.01	207	442.73	132.45	220.45	cytochrome c oxidase subunit 6a, mitochondrial
30026.m001448	274.39	231.12	410.95	222.56	101.44	586.78	226.42	248.7	269.86	553.94	289.24	74.01	300.17	106.66	253.76	243.82	60S ribosomal protein L11-like
29842.m003581	328.68	319.17	105.64	74.62	61.25	236.72	44.7	321.14	236.98	321.87	322.23	131.41	546.22	308.82	351.32	584.54	glyoxalase I homolog family protein
29010.m000224	4.25	2.21	3.76	3.74	2.25	4.12	2.89	1.48	86.32	28.07	67.12	583.83	36.88	12.51	6.27	70.03	magnesium-chelatase subunit ChlH, chloroplastic
28166.m001084	263.27	382.01	169.98	117.59	79.63	169.99	76.37	359.39	583.68	524.85	565.85	515.45	294.76	352.06	189.28	342.81	eukaryotic translation initiation factor 2
29726.m003892	21.37	7.26	0.14	0.07	0	0.09	0	0.33	430.96	1.82	272.96	413.93	184.55	7.99	10.95	582.8	photosystem I 20kD family protein
56774.m000018	2.37	4.44	3.07	2.27	0.78	579.34	265.06	9.78	1.2	2.59	2.28	2.52	2.04	3.1	2.74	2.47	NADH2 dehydrogenase (ubiquinone) (EC 1.6.5.3) chain 5, truncated - sugar beet mitochondrion (mitochondrion)
27585.m000144	540.14	577.99	139.91	106.56	65.07	125.89	50.43	404.58	313.57	391.45	308.29	253.13	265.58	251.2	385.66	311.54	AP2/ERF super family protein
29912.m005582	0	0.15	10.27	5.76	0.62	0	12.93	0	1.5	5.95	5.41	0.07	1.17	577.7	0	0	EG45-like domain containing protein
29929.m004565	45.62	31.16	21.58	10.08	9.01	27.01	5.67	196.55	141.52	27.33	68.29	577.49	104.48	50.45	39.22	144.46	thioredoxin F-type, chloroplastic
30076.m004599	352.68	426.08	398.34	364.52	238.43	576.87	473.59	212.53	239.39	511.72	322.12	257.82	248.74	190.69	255.76	353.18	ADP-ribosylation factor
29986.m001623	62.14	73.92	64.3	21.7	0.21	44.5	12.77	104.7	66.33	184.16	65.63	71.37	576.61	116.18	154.42	238.41	blue-light photoreceptor PHR2
30147.m013761	546.47	576.52	194.72	174.58	87.61	199.96	68.76	187.57	152.13	464.38	274.49	146.29	352	257.86	400.61	412.16	membrane steroid-binding protein 2-like
29790.m000823	156.99	68.76	536.76	576.3	249.19	40.96	12.31	65	22.69	38.73	30.38	23.95	116.04	16.48	81.16	172.99	vegetative cell wall protein gp1-like isoform X2
29693.m002015	186.92	575.69	29.26	10.56	11.36	3.63	6.18	203.27	59.54	34.48	141.57	28.12	123.84	218.91	44.57	148.25	BnaCnng40070D
30147.m014187	265.01	257.17	215.24	129.55	47.41	346.21	97.22	288.99	255.54	572.49	211.53	187.39	295.08	149.27	270.44	209.12	40S ribosomal protein S13
30147.m013827	125.94	175.91	148.84	117.94	62.75	254.12	210.29	572.48	99.25	148.95	88.11	70.54	114.44	187.44	71.9	101.4	Os01g0908400
30150.m000471	119.96	145.31	156.12	103.11	50.18	207.85	77.59	571.31	151.3	111.87	101.27	119.91	114.09	144.67	69.3	83.7	malate dehydrogenase, mitochondrial
29729.m002353	81.5	145.83	299.33	351.85	567.23	570.45	243.56	23.67	67.12	116.66	3.87	220.05	24.08	8.84	97.77	57.6	superoxide dismutase
30190.m010790	419.44	510.88	173.62	132.38	72.35	209.93	68.38	482.52	352.17	350.99	569.89	200.25	348.79	285.35	342.19	329.45	ubiquitin-conjugating enzyme E2 28
28842.m000912	0	0	0.04	0.06	0.03	0.06	0	0.03	0.02	0.01	0.3	0.79	0	569.64	0.03	0.08	L-ascorbate oxidase homolog
30147.m013966	307.24	64.25	0.69	1.51	0.86	37.81	0.01	0.02	21.6	19.99	57.77	1.33	198.91	3.05	455.02	568.02	polyamine oxidase-like
29672.m000224	23.43	566.19	2.38	2.74	4.61	21.83	3.78	3.42	52.2	184.16	137.23	47.72	32.39	136.37	19.43	21.16	caffeic acid O-methyltransferase
29794.m003459	344	311.46	187.53	122.13	66.32	563.03	169.75	222.06	262.84	417.96	247.99	91.47	197.82	143.8	212.85	204.43	60S ribosomal protein L37-1
29908.m006070	75.12	107.7	48.91	26.08	12.01	119.82	31.78	562.94	133.43	158.19	140.59	69.33	108.44	87.08	66.38	74.2	cytochrome c oxidase subunit 6b-1
30128.m008854	300.93	278.17	334.13	189.58	81.39	562.92	180.38	218.78	289.66	328.28	270.7	56.93	261.79	117.1	270.07	201.36	60S ribosomal protein L18-2
29726.m004064	4.2	17.09	28.71	44.32	56.33	80.46	44.41	40.17	254.85	149.34	562.56	16.39	59.1	13	10.29	25.41	ATDI21
27843.m000160	81.47	64.77	562.11	401.69	221.52	450.93	202.47	73.77	35.08	50.87	45.99	10.72	137.36	68.42	82	105.53	Enoyl-ACP reductase precursor (EAR)
30020.m000202	84.2	58.37	561.82	543.79	418.61	383.18	405.86	37.56	79.6	64.29	39.51	45.93	66.16	34.1	87.15	88.32	conserved hypothetical protein
30073.m002263	0	0	0	0	0	0	0.03	1.68	103.35	0.28	58.13	7.44	561.73	120.09	2.4	97.44	vegetative storage protein 2
30040.m000268	392.73	365.15	462.66	289.16	91.32	520.87	150.38	353.68	356.57	559.94	341.14	142.23	402.07	163.9	389.27	286.44	40S ribosomal protein SA-like
29598.m000444	237.62	180.44	84.33	74.06	56.9	326	163.5	41.06	178.4	127.76	135.2	187.13	334.38	236.71	558.96	248.16	histone H1.2
29983.m003162	251.19	264.03	247.68	159.03	72.08	76.31	37.22	558.71	192.81	232.64	275.05	74.6	233.39	68.08	215.88	291.55	ADP,ATP carrier protein 3, mitochondrial
29785.m000971	512.77	558.7	140.29	70.43	18.05	296.64	30.64	55.63	107.25	99.44	191.39	30.56	272.92	104.92	310.29	323.55	tubulin beta-5 chain-like
29805.m001496	331.06	297.51	300.94	192.71	65.38	557.79	165.97	207.43	267.55	451.71	286.45	59.52	308.29	125.83	314.74	207.32	Hydroxyproline-rich glycoprotein family protein
30069.m000440	1.16	4.16	557.1	448.32	361.26	157.97	441.07	0.18	1.19	8.18	0.35	0.03	4.02	0.53	3.15	2.76	ethylene-responsive transcription factor WRI1
29634.m002079	379.78	366.79	556.66	362.63	200.39	535.27	187.98	321.24	430.04	518.75	486.62	112.34	350.17	195.42	345.72	278.41	60S ribosomal protein L31
29693.m002079	368.61	338.57	308.81	199.28	91.48	483.78	124.3	161.86	348.76	554.9	350.49	114.89	283.99	173.79	329.53	270.32	60S ribosomal protein L32-1
29629.m001443	483.79	428.2	357.7	298.18	181.21	350.37	144.7	554.76	474.19	432.46	458.8	110.72	405.37	148.7	399.81	348.19	glycine-rich RNA-binding protein 2, mitochondrial-like
29739.m003757	85.69	190.17	4.01	0	0.29	1.92	0.82	405.68	554.07	186.2	377.35	215.6	138.75	400.68	50.05	184.01	thiol protease aleurain-like
30190.m010845	17.83	28.75	4.49	5.3	7.74	1.94	2.87	56.91	22.72	25.07	26.89	36.48	32.95	553.86	4.17	16.3	Pentatricopeptide repeat (PPR) superfamily protein isoform 2
29630.m000803	273.68	292.59	363.46	239.7	115.52	529.11	182.36	250.9	264.86	553.79	230.3	146.11	258.73	122.37	264.16	232.43	40S ribosomal protein S19-3
30076.m004547	0	0.18	0	0.06	0	0	0	1.01	1.75	35.02	1.82	0.42	0.3	552.85	0.12	0.06	chitinase 10
29751.m001843	0	0.47	0.1	0	0	0	0.05	0	148.58	551.52	0.05	0.14	1.78	1.63	0.18	0.18	glutathione S-transferase U7-like
29176.m000137	74.91	40.4	36.49	26.68	10.37	24.54	19.06	551.39	17.57	48.46	22.97	17.57	36.68	46.21	73.46	31.42	citrate synthase, glyoxysomal
29726.m004098	0.96	2.26	1.2	0.89	0.67	0.17	0.08	0.09	52.73	551.39	20.23	119.04	23.77	17.01	1.13	58.68	probable protein phosphatase 2C 34
29647.m002086	23.14	20.6	9.49	5.74	3.41	4.05	2.65	50.19	304.86	14.61	81.22	551.14	72.86	10.99	22.68	148.07	chloroplast stem-loop binding protein of 41 kDa a, chloroplastic-like
29726.m004063	218.98	202.22	214.32	122.38	42.14	550.5	213.74	186.03	178.21	298.41	166.34	83.91	221.85	95.8	254.68	166.15	phylloplanin-like
30116.m000390	0	0.01	0	0.03	0	0	0	0	0.01	0	0.34	0	0	550.38	0.03	0.18	pectinesterase-like
29883.m002015	143.39	139.46	94.94	59.41	29.1	225.32	64.87	30.42	154.04	84.95	104.94	118.74	278.07	77.24	550.16	176.66	cytochrome P450 94A2-like
29929.m004527	16.61	18.02	0.74	0.61	0	0.56	0.32	124.75	203.85	25.51	67.39	549.67	51.47	39.71	22.14	105.66	phosphoglycolate phosphatase 1B, chloroplastic
29791.m000548	165.27	194.42	211.98	178.97	98.15	153.8	156.1	549.05	116.12	371.75	183.43	132.81	145.95	322.46	108.13	181.75	N utilization substance B
29838.m001635	141.78	172.97	112.05	68.6	29.82	176.06	28.18	29.31	64.17	98.41	70.94	0.84	193.05	12.07	549.04	86.04	classical arabinogalactan protein 1-like
30138.m003965	371.48	443.12	308.47	251.24	131.24	432.19	226.73	548.24	304.97	536.03	368.38	180.29	347.53	298.34	241.59	367.17	mitochondrial import receptor subunit TOM5 homolog
30226.m001982	106.3	122.31	0.16	0.11	0.21	0.31	0.06	0.31	60.87	547.83	148.22	0.11	19.84	1.36	9.22	88.52	beta-glucosidase
30076.m004602	377.26	544.19	226.52	184.38	91.23	366.42	208.93	293.46	253.28	411.27	372.71	185.59	300.15	379.25	236.11	340.69	ADP-ribosylation factor
29168.m000375	4.01	543.69	0	0	0.16	0	0	0	0	0.03	0	0	0	95.63	1.54	0	MLP-like protein 423
29929.m004598	40.32	86.74	21.7	16.49	11.56	8.72	2.82	543.11	33.8	30.2	36.83	10.06	86.14	4.21	13.43	51.82	delta(3,5)-Delta(2,4)-dienoyl-CoA isomerase, mitochondrial
29678.m000511	7.92	28.19	0.06	0	0	0.12	0.07	4.27	542.28	2.39	295.59	115.13	20.61	38.79	12.82	36.26	UDP-glucoronosyl/UDP-glucosyl transferase family protein
29742.m001395	278.28	368.33	233.46	184.34	98.76	315.76	158.31	541.8	238.02	402.14	241.8	180.81	233.45	390.91	169.37	243.57	fiber protein fb11
28153.m000275	0.13	0	0	0	0	0	0.06	0	2.25	0	0.25	0.21	541.21	0.58	0.25	3.84	AAA ATPase containing von Willebrand factor type A
30131.m006970	158.12	197.71	139.96	98.62	42.62	93.91	44.04	540.16	109.08	198.05	157.16	91.48	170.75	266.74	112.32	176.98	cytochrome b-c1 complex subunit Rieske-4, mitochondrial-like
29588.m000874	4.31	2.5	4.59	0.96	0	0.03	0.57	0.08	0	0.12	0.01	0.02	0.2	539.98	1.67	0.04	ATPase 9, plasma membrane-type
29729.m002352	162.72	165.67	205.76	132.3	50.56	539.84	219.76	149.1	146.71	300.14	153.65	40.89	136.71	39.87	155.89	151.32	40S ribosomal protein S26-3-like
29780.m001315	24.58	0.01	0	0.64	1.49	0.2	0.5	225.95	539.61	365.37	389.5	172.67	12.91	3.47	18.99	37.29	conserved hypothetical protein
30101.m000382	260.83	256.23	289.12	176.51	85.9	539.24	231.83	256.3	211.53	442.15	192.94	81.12	222.23	122.55	221.53	149.64	60S ribosomal protein L15-1 isoform X2
30074.m001422	0	16.1	0	5.01	2.54	0	1.45	0	104.76	268.63	538.45	82.38	5.26	0	0	87.03	BnaC02g21010D
29841.m002767	96.22	535.89	0	0	0	0	0	0	6.75	159.36	1.3	0	0	0.02	0.02	18.89	probable 2-oxoglutarate-dependent dioxygenase AOP1
29675.m000396	534.97	398.14	21.47	10.89	12.01	59.29	11.72	93.73	80.58	73.81	136.14	43.77	161.54	29.49	398.27	324.84	protein EXORDIUM-like 5
30169.m006558	87.38	72.17	534.86	328.84	174.4	407.8	155.4	28.36	84.08	81.76	76.16	26.3	135.43	92.18	116.12	108.84	plastidial pyruvate kinase 2
28565.m000324	0.05	0.02	6.16	3.71	1.56	0.01	2.26	533.89	0.29	0.03	0.65	0	0.35	0.63	0.04	0.28	GDSL esterase/lipase 6
27914.m000427	357.91	531.93	1.62	1.05	1.67	23.08	0.38	14.3	159.27	150.79	243.73	119.32	348.19	141.87	183.9	512.27	glutamate decarboxylase 1
29759.m000279	11.71	15.65	0.22	0.39	0.25	1.64	0.04	0.3	359.31	17.12	115.91	529.28	160.73	163.92	19.26	145.13	heme-binding protein 2
29619.m000246	95.12	57.98	1.21	1.07	0.76	14.26	0.75	3.58	125.04	145.8	78.06	201.29	527.87	138.5	189.44	340.67	Early nodulin 75 protein, putative
29620.m000547	0	0.05	0.21	0.12	0	0.22	0.17	0	0	0	0	0	0.19	526.91	0	0.38	conserved hypothetical protein
30138.m003880	526.83	221.22	6.01	10.18	8.55	0.43	4.47	0	1.27	0	0	0	0	0.91	0	0.08	defensin-like protein 269
30138.m004049	31.41	35.95	13.3	4	5.27	16.05	5.15	240.77	345.37	24.36	150.96	525.05	101.52	47.32	30.63	159.01	ribulose-phosphate 3-epimerase, chloroplastic
29687.m000594	300.84	326.37	365.9	372.65	218.76	69.28	289.41	206.98	280.44	524.95	305.3	177.77	265.72	195.77	201.57	375.09	UPF0057 membrane protein At4g30660-like
29729.m002301	66.36	73.62	524.61	441.78	325.99	166.93	201.87	61.24	71.23	15.23	61.77	6.11	1.59	127.83	76.63	88.83	biotin carboxyl carrier protein of acetyl-CoA carboxylase, chloroplastic
30147.m014204	524.47	203.7	0.57	0.83	0.29	41.36	0	1.1	20.49	24.38	31.4	4.44	100.43	14.08	284.56	130.25	21 kDa protein
30170.m014288	183.85	128.59	316.07	271.21	142.67	524.35	315.33	34.32	180.48	298.67	156.45	96.72	206.12	184.08	208.37	182.7	24-methylenesterol C-methyltransferase 2
29595.m000277	10.92	9.96	505.24	471.71	228.1	67.15	522.75	0	0.87	79.37	0.21	0	0.37	0.52	61.42	0	probable acetyltransferase NATA1-like
30169.m006439	403.88	368.98	390.54	256.22	126.68	378.28	92.04	333.43	371.95	522.71	335.32	129.65	362.48	149.58	378.71	302.18	40S ribosomal protein S2-4-like
30147.m014001	90.97	124.63	109.56	81	36.66	122.96	71.25	522.23	101.09	182.8	143.94	56.65	154.23	184.23	81.18	150.73	succinate dehydrogenase subunit 7B, mitochondrial-like isoform X1
29447.m000031	350.9	356.73	521.2	332.59	141.47	31.11	10.24	194.57	233.64	358.81	223.43	63.93	284.17	134.46	320.67	240.94	40S ribosomal protein S8-like
30099.m001691	520.21	454.64	157.4	61.18	44.3	56.88	17.36	161.92	326.86	248.94	279.6	188.16	307.53	284.39	311.58	504.95	tubulin alpha chain
39411.m000013	0	0	0.22	0.11	0	367.19	519.82	0	0	0.43	0	0.16	0	1.83	0	0	conserved hypothetical protein
30129.m000358	20.16	35.86	1.06	0.97	0.64	0.46	0.97	50.51	223.75	518.4	119.53	90.34	62.38	299.58	26.73	149.26	phi class glutathione S-transferase protein
29785.m000972	0.01	0.09	143.2	139.6	98.65	517.63	126.68	0	0.23	0.02	0	0.15	1.15	0	1.2	0.28	BURP domain-containing protein 17-like isoform X2
29908.m006068	419.76	374.63	142.43	100.21	39.39	471.75	78.75	317.16	311.22	515.88	472.7	176.97	358.13	453.79	342.34	199.31	14-3-3-like protein
27777.m000276	41.79	76.11	4.25	3.21	5.4	7.95	3.63	514.61	79.84	338.43	118.82	112.93	44.59	156.16	23.38	119.15	protein translation factor SUI1 homolog 2
29765.m000725	438.37	415.73	496.03	326.99	127.26	514.29	228.72	330.17	370.34	413.06	392.64	104.11	364.1	196.18	359.42	356.08	elongation factor 1-gamma-like
29729.m002361	1.62	1.5	0.05	0.06	0	0	0.03	0	514.19	142.79	31.09	201.31	145.2	18.65	0.77	491.17	expansin-A8
29591.m000136	16.16	20.32	2.39	13.75	25.04	514.12	0.03	10.16	59.76	0.19	39.22	48.41	100.05	21.47	21.6	19.11	integral membrane family protein
29589.m001271	62.95	20.5	32.36	21.45	9.51	489.32	13.98	3.51	126.12	114.61	46.15	39.87	203.59	17.73	511.6	73	Histone H2B
30099.m001715	0	0.84	0.05	0.61	0	0.29	0.03	1.04	50.55	510.54	0.51	0	0.05	0.21	0	0.4	BURP domain-containing protein 9-like
29568.m000286	9.53	6.96	3.35	0.78	0.3	2.2	0.63	1.99	510.52	87.45	218	385.99	44.12	7.75	24.68	69.2	Chaperone DnaJ
29747.m001054	205.53	172.95	238.74	153.11	70.66	509.67	135.44	123.47	201.26	365.29	176.26	146.96	183.41	65.85	188.38	144.29	60S ribosomal protein L5
29635.m000441	145.84	244.02	120.94	62.73	29.36	83.03	37.28	145.41	212.48	509.56	153.48	399.23	145.98	169.21	95.48	146.02	cystathionine gamma-synthase, chloroplastic
29716.m000301	14.92	13.21	10.63	3.7	3.18	9.98	7.47	14.06	166.62	29.05	86.16	508.73	40.68	16.15	22.34	62.67	mpv17-like protein
29693.m002034	80.22	66.63	508.67	396.61	281.96	271.69	244.38	45.14	77.71	58.25	54.36	29.29	91.33	78.49	72.11	92.29	50 kDa ketoavyl-ACP synthase
30076.m004467	5.4	20.06	2.81	0.44	1.65	2.6	1.42	4.78	14.83	75.28	16.34	15.48	10.88	507.13	15.5	5.15	soluble inorganic pyrophosphatase isoform X1
27538.m000323	2.1	506.78	0	0.12	0.38	0	0	0	9.66	52.09	74.1	3.22	0.82	72.33	0.46	1.7	uncharacterized membrane protein At1g06890
29929.m004775	0	0	0.31	0	0	0.13	0	0	0.81	0	4.86	1.03	0.67	506.45	0	0.14	anther-specific protein BCP1
30005.m001255	251.45	294.49	1.1	0.44	0.62	1.88	0.25	21.78	205.79	400.25	244.32	181.35	241.88	110.35	185.19	506.02	glyoxylate/succinic semialdehyde reductase 1
29625.m000708	160.35	252.28	118.71	97.14	52.41	110.6	49.88	505.67	128.78	250.71	177.75	111.7	153.21	378.32	103.27	163.21	cytochrome b-c1 complex subunit 9-like
29912.m005361	203.15	345.17	28.54	0	4.77	72.58	31.74	467.9	281.4	355.41	503.39	216.45	224.53	236.85	143.73	400.22	profilin-1
29648.m002024	63.56	67.9	16.05	14.19	1.18	4.26	0.97	502.62	83.73	69.4	128.12	60.36	60.07	322.49	30.63	64.61	probable L-ascorbate peroxidase 6, chloroplastic isoform X2
30131.m007274	37.52	29.98	18.98	7.11	5.21	31.21	15.1	502.6	57.32	61.66	53.88	25.36	38.41	145.25	30.1	44.56	E3 ubiquitin-protein ligase RNF25
29822.m003495	54.43	41.95	94.76	59.94	6.85	428.55	8.79	0.37	78.27	121.45	21.59	0.73	230.19	18.18	502.2	32.53	tubulin alpha chain-like
30174.m009164	314.2	351.65	169	102.97	64.18	386.74	141.3	313.38	293.45	501.39	354.6	330.12	276.56	179.16	252.28	377.08	mitotic checkpoint protein BUB3.3-like
29970.m000982	0.16	0.16	0	0	0	0	0	0	4.01	0.43	0.16	25.95	0.76	501.18	0.15	0.77	BnaC07g16070D
29154.m000214	153.14	91.99	43.71	20.63	11.71	61.31	5.2	33.82	152.96	163.05	118.52	50.09	307.68	110.73	499.56	190.46	histone H2B
28176.m000270	16.72	23.39	20.68	17.92	21.03	7.33	4.36	499.35	34.4	43.63	35.09	31.06	33.05	37.94	15.02	22.7	acyl-coenzyme A oxidase 4, peroxisomal
29628.m000780	8.79	4.07	0.3	0.47	0.1	0.32	0	0.21	51.22	498.35	61.08	27.93	10.88	13.61	2.24	1.99	Glycine-rich cell wall structural protein 1.8 precursor, putative
29883.m002020	49.57	118.05	10.45	0.47	7.25	3.95	8.2	5.18	137.95	497.88	48.15	52.57	43.39	14.25	14.92	155.13	proteinase inhibitor-like
30169.m006457	0.11	0.02	0.04	0	0.18	0	0.05	0	0.01	0	0	0	47.84	497.3	0.58	0.31	Galactosyltransferase family protein isoform 1
30084.m000187	72.55	80.34	50.55	91.04	48.21	128.3	53.55	496.83	233.29	211.58	194.17	249.72	159.09	72.09	108.11	75.03	mitochondrial dicarboxylate/tricarboxylate transporter DTC
28152.m000922	162.19	219.63	139.18	100.15	52.03	495.54	218.64	139.12	145.6	235.01	178.8	78.97	181.18	165.86	157.56	173.16	Polr2k
29908.m006242	315.78	158.61	3.26	1.48	1.01	7.16	1.85	1.89	9.23	28.63	6.85	5.39	11.25	20.55	495.05	11.15	mitochondrial uncoupling protein 5
29743.m000298	428.98	391.06	341.6	205.51	96.49	283.04	84.79	340.32	331.67	494.82	292.94	140.29	330.22	157.86	341.28	302.67	60S ribosomal protein L8
30138.m003960	271.11	322.63	210.23	168.03	89.19	305.25	137.82	493.98	176.16	348.17	189.84	118.94	235.7	312.55	176.76	245.08	Protein furry
29904.m002998	0.24	0.12	53.86	192.5	492.72	327.43	0	0	0.56	0.06	0.56	0.06	129.76	12.52	1.89	4.36	glycine-rich cell wall structural protein 1.0-like
28108.m000145	48.96	492.49	1.17	1.99	1.31	38.83	3.33	2.35	70.86	209.69	176.4	48.15	55.05	116.89	15.67	142.17	fiber protein Fb34
30003.m000327	187.08	193.82	146.41	102.69	45.58	246.32	102.14	88.97	63.71	155.5	72.02	158.44	118.13	490.68	126.22	131.52	actin-4, partial
29801.m003108	10.81	8.05	1.53	0.77	1.47	3.73	0.88	29.85	187.79	5.58	56.5	489.25	41.64	9.12	9.21	70.63	ADP-ribosylation factor 2-like
29947.m000051	2.23	6.47	0.11	0.13	0	0.21	0.05	0	358	13.44	488.12	110.47	51.56	16.03	0.67	123.99	MLP-like protein 31
29983.m003167	1.5	190.17	487.92	205.19	47.36	332.65	95.28	0.05	0.67	12.66	1.19	0	2.08	0	2.88	1.26	early nodulin-like protein 1
30190.m011267	279.73	234.58	305.48	195.77	86.32	343.87	119.52	204.87	262.45	486.83	316.39	83.29	223.28	140.26	221.43	235.33	40S ribosomal protein S10
29912.m005275	350.43	335.92	241.4	134.73	64.52	351.82	64.76	274.87	326.64	486.7	331.72	125.01	293.56	158.61	275.67	237.95	40S ribosomal protein S3-3-like
29790.m000822	486.5	342.15	0	0	0.03	0.04	0	0	0.02	0	0.02	0.04	12.59	0	115.78	12.17	Flavonol 4'-sulfotransferase
29841.m002901	0	0	0	0	0	486.34	195.78	0	0	0	0	0	0	0	0	0	LRR receptor-like serine/threonine-protein kinase GSO1
30131.m006856	173.19	151.32	83.16	52.61	18.79	70.07	17.73	485.12	120.31	202.71	150.26	74.81	162.76	251.22	117.46	164.97	mitochondrial phosphate carrier protein 3, mitochondrial
29929.m004694	7.82	5.38	19.39	15.33	6.59	11.12	15.72	484.72	11.08	15.23	39.36	4.07	24.38	6	14.34	8.31	probable pre-mRNA-splicing factor ATP-dependent RNA helicase-like isoform X1
30190.m011335	0	0	253.95	238.94	484.34	0	19.88	0	0	0	0	0	0.24	0.29	0	0	late embryogenesis abundant protein, group 3-like
27766.m000157	77.23	68.79	14.44	7.35	1.44	3.51	4.76	483.98	4.71	11.21	3.32	21.57	21.71	0.11	57.72	28.76	pathogenesis-related protein PR-1
29822.m003397	221.98	32.41	0.36	1.93	1.75	2.29	0.03	0.75	16.32	14.22	30.26	1.04	296.92	6.55	208.53	483.61	gibberellin-regulated protein 14
29895.m000318	0	0.71	274.31	290.76	483.28	1.76	334.59	0.69	1.01	0.07	0.18	0	0.45	0.66	0.08	0.46	hypothetical protein RCOM_1007310
29958.m000939	133.04	43.03	75.87	71.25	36.99	483.27	52.55	7	31.37	100.24	39.53	5.14	126.46	12.98	196.1	113.24	delta(24)-sterol reductase
30170.m014148	235.54	211.66	66.4	38.66	54.78	255.17	31.17	56.5	232.12	317.95	188.2	483.25	264.74	338.64	449.9	261.61	probable polyamine transporter At1g31830
29851.m002455	70.78	78.76	40.91	23.05	20.49	27.81	10.45	90.45	239.44	111.38	112.24	482.98	151.82	130.07	80.71	141.3	4-hydroxy-3-methylbut-2-enyl diphosphate reductase
29864.m001473	156.64	48.66	8.38	5.71	3.31	124.23	4.73	117.9	183.52	88.82	253.4	32.37	127.66	45.83	142.45	482.08	F17A17.37 protein
29801.m003158	33.95	144.75	26.78	24.24	18.96	38.54	23.54	16.88	89.28	198.65	209.85	80.8	114.57	481.22	22.59	65.95	Caffeoyl-CoA O-methyltransferase 1
29848.m004680	1.34	1.9	3.71	8.55	20.5	480.73	1.48	8.42	1.97	0.33	0.08	2.02	7.31	0.49	0.71	1.57	protein YLS3-like
29618.m000098	421.14	480.29	219.66	184.7	155.75	328.25	125.62	188.49	211.62	355.04	182.16	203.26	176.22	336.23	297.13	189.06	BnaA07g25400D
29739.m003605	424.72	358.64	387.42	269.34	134.34	335.78	91.9	281.33	288.42	403.54	304.02	149.96	444.01	180.87	480.16	353.3	40S ribosomal protein S3
29801.m003060	123.93	139.1	59.01	41.43	35.52	86.76	62.89	43.62	359.18	172.27	177.39	480.16	145.77	88.42	174.36	218.18	MAR-binding filament-like protein 1 isoform 1
30128.m008949	29.24	30.71	11.24	14.31	11.24	111.83	6.64	479.15	3.52	26.2	7.44	0.28	8.79	8.58	3.39	22.24	WAT1-related protein At1g09380
30170.m014109	268.86	333.09	83.59	70.01	80.47	187	81.68	169.36	420.09	280.69	394.02	345.18	280.83	391.94	247.49	478.42	thioredoxin H-type 3
30174.m009120	19.71	15.91	10.97	12.07	14.79	54.47	8.51	47.41	39.82	22.33	20.62	23.49	27.36	477.89	17.39	33.15	14-3-3-like protein GF14 iota
30190.m010872	126.48	78.46	182.15	85.73	18.14	239.95	27.61	0.17	49.04	95.86	120.85	1.51	274.45	1.14	476.78	79.51	pistil-specific extensin-like protein
29080.m000172	261.45	278.46	297.53	251.45	165.88	231.69	139.75	475.91	165.97	233.05	171.29	54.63	238.69	212.94	228.05	251.34	BnaC07g00090D
30185.m000931	0	0.13	0.01	0	0	283.35	474.73	0.13	1.19	0.01	0.81	0	0	0.06	0	1.37	ATP-dependent Clp protease proteolytic subunit
29581.m000254	0	0.03	0.1	0.1	0	0.06	0	0	0	0	0.06	0	161.52	0.61	474.47	32.97	dehydration-responsive protein RD22-like
37812.m000075	0.97	1.79	1.59	1.25	0.66	474.39	201.86	7.27	0.97	1.12	0.99	0.81	0.92	1.83	1.05	1.2	orf142 (mitochondrion)
30170.m014341	0	0	163.88	139.98	151.43	260.58	473.45	0.22	0.53	0.58	0	0	0.65	6.45	0.33	0.67	transcription activator-like protein
29736.m002034	162.54	236.64	152.23	102.35	73.79	148.84	19.94	471.59	141.03	248.01	144.2	154.28	226.84	160.27	144.3	148.24	mitochondrial outer membrane protein porin of 36 kDa
29738.m001018	4.46	32.04	0.21	0.23	0	0	0.18	0.58	268.86	95.82	471.53	427.39	113.23	27.35	1.75	352.13	conserved hypothetical protein
30147.m014386	315.31	471.31	181.47	98.53	73.39	198.66	103.24	253.76	133.08	354.29	177.83	79.81	296.93	219.57	266.53	305.57	NFU1 iron-sulfur cluster, mitochondrial
30170.m014143	213.94	191.31	42.64	32.63	32.03	274.34	55.59	61.62	212.01	344.97	157.2	470.75	246.23	266.73	359.06	210.39	Histone H3.3
53726.m000013	0	0	0	0	0	0.01	0	28.35	0.29	470.6	0	0	0	0	0	0	pEARLI1-like lipid transfer protein 1
29788.m000329	332.63	278.23	279.66	171.72	66.46	470.37	90.55	202.91	265.81	376.92	262.96	71.9	323.03	104.58	347.97	222.45	60S ribosomal protein L23a-like
29613.m000358	154.12	132.47	219.4	100.83	58.23	420.49	116.37	275.78	218.78	190.21	81.6	258.96	155.94	470.28	162.86	183.95	omega-6 desaturase, endoplasmic reticulum
29506.m000163	62.78	133.3	89.76	52.05	46.36	9.92	31.26	328.96	36.64	82.85	20.47	8.51	57.91	468.05	72.4	42.23	glutamine amidotransferase
29757.m000720	0	0	0	0	0	0.05	0	0	0.08	0	0	0.04	0	467.98	0	0.16	invertase inhibitor
29908.m006205	0	0	0	0	0	0	0	18.94	0	0	0.04	0	71.69	467.61	0.04	0.06	keratin, type II cytoskeletal 2 epidermal-like
29726.m004096	160.41	154.63	267.53	180.17	100.73	466.93	236.3	106.17	181.37	243.58	192.4	43.04	162.01	63.41	168.94	121.11	60S ribosomal protein L19-3
29739.m003650	0.46	0.06	9.47	20.78	10.74	0.48	7.97	0	0.28	0.05	0	0.7	286.11	466.08	0	1.29	conserved hypothetical protein
60614.m000014	465.28	423.84	389.22	210.09	64.95	218.27	63.69	202.03	168.98	206.37	213.53	52.63	306.99	214.32	335.21	371.21	Elongation factor 1-alpha
29601.m000446	243.82	211.23	246.4	169.37	119.13	465.08	156.84	254.68	240.83	258.17	244.84	98.66	259.14	118.01	213.85	213.17	proliferation-associated protein 2G4
28179.m000461	398.14	463.95	77.41	49.2	19.98	27.39	3.89	56.4	106.7	182.71	154.34	35.12	188.07	59.7	198.49	215.51	auxin-responsive protein IAA9
29758.m000665	88.24	42.52	51.87	31.72	13.1	46.6	8.02	24.18	115.65	185.75	76.32	63.35	218.71	34.95	463.69	91.69	TPA: histone H4.3
29912.m005540	5.61	5.81	1.54	2.58	0.46	26.27	9.59	463.39	31.29	1.68	18.26	55.6	6.67	17.97	4.89	8.35	BnaC06g09640D
29200.m000164	71.29	37.06	5.89	1.77	0.92	5.6	2.14	460.5	17.02	15.23	73.13	5.73	49.64	4.74	32.07	49.9	malate dehydrogenase, cytoplasmic-like
29844.m003365	12.38	6.75	0.13	0	0.01	2.1	0.03	460.31	28.69	20.88	16.91	33.04	12.44	29.18	10.12	8.03	Acyl-CoA synthetase
30148.m001455	13.87	6.58	0	3.75	0	21.62	0	0.86	73.27	40.78	76.55	459.62	26.05	100.12	20.14	35.34	conserved oligomeric Golgi complex subunit 5
27936.m000051	6.71	13.83	0.16	0.04	1.87	0	0.71	459.19	12.51	31.64	70.17	3.92	12.29	7.78	0.83	12.31	WAT1-related protein At2g37460-like
30190.m011348	5.81	458.04	0	0	0	1	0	0.15	17.09	76.03	47.84	9.61	6.13	30.64	3.03	5.83	disease resistance response protein 206-like
48739.m000076	3.51	6.6	7.27	6.2	1.91	457.95	333.64	11.96	7.23	10.76	5.9	12.74	4.44	10.1	3.58	4.85	orf311 (mitochondrion)
29826.m000730	15.14	19.45	8.68	2.05	3.03	2.59	2.13	456.45	19.84	10.04	26.58	15.56	15.12	27.24	8.1	16.12	acetyl-CoA acetyltransferase, cytosolic 1-like isoform X2
29630.m000809	74.67	72.13	455.6	290.17	185.13	136.19	109.15	69.53	30.45	39.22	44.98	9.4	115.97	181.91	68.7	85.76	Biotin carboxyl carrier protein subunit of of Het-ACCase (BCCP2)
30190.m011349	0	0	0	0	0	0	0	0	12.54	455.22	0	0.18	0.21	0.67	0.41	0.1	disease resistance response protein 206-like
30169.m006500	372.44	252.42	95.89	70.9	42.07	453.47	253.46	101.64	205.68	281.79	159.56	129.61	177.63	32.58	307.14	270.44	BnaA06g26730D
30099.m001651	0	0.08	0.1	0.1	0	0	0	0	0	0	0.08	0	0.08	452.81	0.08	0	pathogenesis-related protein 1-like
29737.m001242	0.04	0.07	0	0.01	0	0.07	0.01	0.03	0	0.21	0.05	0.03	0.01	452.67	0.03	0.07	ATPase 4, plasma membrane-type -like protein
29462.m000383	259.86	202.28	167.04	114.75	55.65	235.05	58.31	185.34	188.36	452.66	195.87	76.93	180.55	76.47	180.01	181.72	60S acidic ribosomal protein P3
30147.m014384	294.8	449.7	152.98	80.74	53.93	182.67	75.88	256.76	138.41	380.88	168.47	82.24	289.96	209.88	249.24	267.97	calnexin homolog
30204.m001813	305.64	449.56	0	0	0	0	0.22	0	0	0	0	0	0	0	0.21	0.2	BnaC01g09490D
29651.m000292	0.34	4.31	1.05	0.11	0.61	0.99	0.64	0.05	1.69	0.45	1.37	0.05	0.97	449.3	1.09	5.56	outer envelope protein 64, chloroplastic isoform X1
29810.m000137	64.33	43.88	55.97	24.29	2.1	341.72	11.19	9.96	102.68	195.03	71.88	60.53	255.82	16.88	448.95	71.68	TPA: histone H3.2
30026.m001474	345.72	446.05	448.21	375.93	210.81	152.29	103.99	298.32	196.37	384.51	237.45	156.2	351.01	397.93	320.32	299.36	SecY protein transport family protein
29589.m001274	183.33	133.85	201.89	171.93	117.05	256.49	76.2	91.32	179.59	162.68	173.19	312.01	269.51	95.87	447.11	207.69	cyclin-dependent kinases regulatory subunit 1
30128.m008644	0	0.42	0	0	0	0.12	0	0	0	0	0	0	0	445.31	0	0.94	conserved hypothetical protein
29598.m000461	79.54	79.61	0.1	0.32	0.17	6.52	0.05	2.13	209.27	76.83	444.96	34.49	152.98	36.2	76.52	163.87	auxin-induced protein 22D-like
29933.m001407	0.02	1.02	316.12	434.13	444.34	156.45	345.33	0	0	0	0	0	0	0	0	0	cytochrome c oxidase subunit 5C-like isoform X1
29841.m002904	66.6	105.17	22.88	20.25	12.03	22.63	8	443.87	143.28	113.84	111.84	231.05	85.72	92.61	109.73	153.96	pyrophosphate-energized vacuolar membrane proton pump-like
57154.m000019	0.08	0	0.16	0.03	0	442.52	355.69	0.98	0.05	0.42	0.18	0.36	0	1.6	0.1	0.07	BnaCnng12700D
29842.m003645	191.9	192.33	314.67	208.83	115.91	240.52	165.74	267.75	281.11	387.87	442.39	329.64	194.26	255.32	277.34	160.02	protein translation factor SUI1 homolog isoform X2
29751.m001827	156.8	441.14	18.97	17.58	22.22	18.65	20.81	32.03	30.49	6.16	47.84	12.06	70.31	23.22	96.9	127.54	17.3 kDa class I heat shock protein-like
29981.m000588	13.3	18.08	34.15	29.14	19.77	8.99	9.45	13.19	92.97	20.55	50.7	208.8	67.08	439.76	21.69	73.7	probable plastid-lipid-associated protein 6, chloroplastic
29848.m004526	84.35	94.94	28.65	26.21	17.62	21.3	4.52	22.9	181	104.66	143.34	439.4	75.93	55.4	69.47	226.93	phospholipid hydroperoxide glutathione peroxidase 1, chloroplastic
29825.m000316	0	0	0	0	0	0.04	0	0.05	2.57	438.83	0	0	0	0.4	0.11	0.35	germin-like protein subfamily 1 member 14 isoform X1
30128.m008566	241.9	364.02	360.24	316.4	180.74	166.91	112.5	219.62	183.97	410.93	261.95	63.78	438.69	180.62	202.41	223.87	transaldolase family protein
30157.m000802	1.22	4.16	0.09	0.02	0	0.01	0	0.02	1.23	0.03	0.03	0	437.96	0.15	0	0.66	probable glucan endo-1,3-beta-glucosidase A6
29848.m004570	363.52	321.39	74.19	37.08	24.55	45.29	86.7	67.36	224.99	221.73	301.18	49.82	139.77	92.16	437.69	220.87	BnaA01g04890D
29709.m001167	280.21	266.63	219.02	164.61	114.16	435.45	178.23	295.85	263.64	228.25	336.16	99.37	232.78	121.98	304.93	237.12	protein mago nashi homolog
30026.m001498	0.01	0	1.12	148	262.55	161.96	434.91	0.33	0	0	0	0	0	0.01	0	0	Histone acetyltransferase
29634.m002070	0	0.42	97.57	149.09	434.76	113.17	424.27	4.94	0.06	0.05	0	0.16	0.23	1.62	0.03	0.42	dehydrin Rab18-like
30147.m013860	64.22	51.68	36.72	22.37	9.86	26.28	10.35	102.97	384.68	25.26	105.57	434.31	137.55	27.31	78.87	192.4	EF-Tu protein
27688.m000062	306.82	434.21	56.43	35.98	23.62	20.03	26.61	154.68	71.09	227.75	244.5	33.6	99.11	14.13	215.47	378.81	fasciclin-like arabinogalactan protein 2
30170.m014336	24.84	24.5	26.64	6.24	10.36	35.65	9.99	19.89	102.24	41.84	36.99	433.6	63.94	34.57	33.79	67.87	ATP-dependent zinc metalloprotease FTSH, chloroplastic
28934.m000055	245.12	409.31	322.69	292.56	208.55	194.75	433.41	430.53	155.81	226.3	278.55	110.03	200.69	350.27	142.03	333.56	universal stress protein A-like protein
29912.m005404	148.42	174.51	142.87	93.58	55.8	90.31	24.77	432.52	131.74	178.86	133.71	70.71	157.34	184.88	116.39	160.26	Mitochondrial ATP synthase subunit G protein
27749.m000344	297.69	432.22	156.3	145.23	90.7	145.24	95.46	119.08	224.33	365.64	306.9	292.05	144.27	243.55	223.44	179.05	14-3-3 protein
29964.m000158	13.94	13.01	0.03	0.03	0	0	0.01	1.55	162.97	33.85	68.04	432.22	6.77	14.63	26.95	5.92	tonoplast dicarboxylate transporter
28128.m000154	121.59	233.8	368.94	330.58	223.6	148.66	431.72	199.93	121.14	111.96	184.85	129.33	184.23	283.22	103.29	179.2	ubiquitin-conjugating enzyme E2-17 kDa-like isoform X1
27461.m000102	237.84	185.11	161.26	83.7	40.59	431.58	60.39	82.36	146.13	312.72	164.48	24.95	160.61	75.55	181.13	127.86	60S acidic ribosomal protein P2B-like
30169.m006624	17.95	8.44	5.29	3.57	1.11	4.28	1.42	7.63	56.57	108.68	63.29	430.77	40.74	78.81	26.96	81.24	beta-carotene hydroxylase 2, chloroplastic-like
29801.m003094	46.54	430.52	2.83	4.08	5.13	25.22	0.23	31.73	28.56	90.17	52.82	18.14	106.22	357.9	48.78	54.25	carbamoyl-phosphate synthetase 2, aspartate transcarbamylase, and dihydroorotase
29822.m003423	240.57	91.84	3.27	0.55	0.23	14.96	4.59	1.06	9	22.72	4.93	3.35	6.73	2.19	430.09	4.56	probable galacturonosyltransferase-like 10
29917.m001952	78.97	82.37	1.44	1.35	0.02	35.17	0	2.37	119.5	36.54	136.43	8.55	290.75	429.17	120.27	47.18	PAP-specific phosphatase HAL2-like
29904.m003021	0	0.56	0	0	0	0	0	427.88	82.56	154.25	149.81	81.18	139.33	165.15	17.83	92.28	GRIM-19 protein isoform 1
30147.m014126	0	0	0	0	0	0	0	0.25	58.44	426.29	0.08	1.2	0.78	0	0	2.89	glutathione S-transferase U9
30174.m009036	170.8	136.64	90.43	67.05	52.97	103.36	39.74	425.79	389.89	119.77	364.65	162.92	186.57	64.14	196.3	262.14	DnaJ, mitochondrial
30128.m008638	364.77	396.84	242.09	161.53	81.56	273.91	88.02	364.51	225.58	425.7	134.64	205.22	147.65	54.69	243.41	171.66	cysteine synthase
28449.m000019	425.53	417.87	238.55	183.32	107.55	208.78	82.98	256.63	263.81	342.26	353.35	122.72	366.05	373.89	372.97	338.91	Rab1
30146.m003469	0.61	1.48	425.53	194.15	213.92	2.45	184.86	19.2	1.89	2.67	0.59	1.32	17.11	2.31	0.29	18.13	conserved hypothetical protein
37640.m000021	0.35	0.27	0	0.24	0.35	425.5	206.51	0.21	0.13	0.37	0	0	0.26	0.73	0.2	0.13	ribosomal protein S4 (mitochondrion)
30131.m007149	154.66	184.17	93.2	56.03	38.44	193.99	43.25	279.95	194.31	424.84	194.81	187.78	160.22	165.83	138.77	171.35	protein Aucsia-1
29989.m000434	282.3	279.52	355.89	251.04	178.03	424.68	185.09	292.85	256.05	254.49	270.05	60.82	231.37	88.29	226.39	215.17	60S ribosomal protein L18a-1
28152.m000876	157.52	261.03	71.77	77.04	37.93	62.53	45.6	424.05	109.73	169.72	150.55	40.63	175.87	67.41	125.16	128.34	Ribosomal protein L6 family protein
29863.m001043	306.48	183.41	23.1	13.25	11.54	9.21	4.89	29.23	72.65	59.69	64.04	34.13	35.5	74.44	423.64	38.61	UPF0496 protein 1-like
30204.m001759	0.18	0.18	0.05	0	0	0.07	0.14	0.12	0	0	0.06	0	0.17	422.97	0.24	0	probable fructokinase-5
30190.m011263	3.45	26.92	0.79	0	1.92	0	0.14	0	146.69	249.67	419.85	26.06	10	59.03	2.05	28.03	protein SPIRAL1-like 5
28295.m000014	2.06	1.15	0	0	0	0.06	0	5.36	198.73	382.17	101.14	418.61	104.59	1.11	46.53	171.3	rubber peroxidase 1
28124.m000242	0.04	0	0.04	0	0.04	0.03	0.05	0.97	418.32	2.37	98.54	21.99	4.56	8.95	0.12	1.62	UPF0301 protein
30064.m000505	156.77	219.12	143.36	168.4	150.07	134.55	193.41	147.21	155.74	417.83	182.17	172.82	162.27	147.94	112.45	180.03	aspartic proteinase A1-like
29912.m005312	191.16	63.69	1.84	0.4	0.79	6.94	2.86	0.59	1.46	10.59	5.16	1.19	4.56	6.86	417.4	4.19	salt responsive protein 2
29742.m001420	0.02	0.07	20.57	18.78	52.17	417.36	2.36	0.02	0.57	0	1.69	0	0.03	0.02	0.02	0.03	O-acyltransferase WSD1-like
29685.m000480	100.23	124.47	53.89	41.59	22.86	52.46	34.76	417.13	90	98.32	115.59	44.43	117.99	226.92	83.8	85.01	cytochrome c
29726.m004112	0.22	0	0.37	0	0.18	0.18	0	0	7.8	3.68	2.71	22.81	146.74	16.6	0.33	416.74	major allergen Pru ar 1
28978.m000041	5.37	1.92	0	0	0.16	0	0	0.12	157.18	160.15	154.23	415.5	44.23	87.59	2.11	113.01	Thiol-disulfide oxidoreductase DCC isoform 1
27504.m000633	17.59	12.05	19.44	11.17	11.28	11.38	9.49	4.21	178.58	13.24	36.05	415.13	42.37	17.45	13.52	51.55	glutamate--glyoxylate aminotransferase 2
30068.m002531	255.98	414.89	183.08	177.94	121.48	175.02	121.19	180.87	90.55	245.72	111.41	48.39	222.77	251.08	189.91	173.09	luminal-binding protein 5-like
29409.m000271	25.04	28.49	9.28	9.58	7.07	8.21	4.99	47.43	104.32	23.52	90.77	414.88	30.28	41.88	31.02	43.26	ABC transporter F family member 5
29630.m000808	77.71	86.68	98.38	84.33	32.66	7.61	5.28	414.67	58.3	94.12	55.4	35.88	73.53	176.21	71.41	60.29	probable mitochondrial-processing peptidase subunit beta-like
30063.m001436	135.73	413.62	57.68	50.13	29.66	34.15	35.53	69.23	94.94	168.76	196.88	52.35	103.2	93.88	86.92	190.35	endoglucanase 25-like
29785.m000970	269.49	288.18	59.82	27.29	15.65	167.2	29.89	117.79	284.68	187.32	413.28	158.72	232.54	88.4	203.42	306.32	tubulin beta-5 chain-like
29844.m003237	282.49	251.77	311.77	189.95	69.57	373.17	83.42	233.26	311.11	412.05	275	108.94	294.76	118.41	288.4	225.42	ribosomal protein S3a
29634.m002098	0	0	0	0.05	0	0	0	0	0	0	0	0	412.05	0	0	0	transferase family protein
29748.m000388	28.29	21.1	14.25	6.92	5.16	21.61	5.16	58.87	194.7	21.36	36.05	410.52	46	16.29	31.92	108.65	uridylyltransferase-related family protein
30156.m001761	0.22	1.07	0	0	0	0.21	0	0	23.47	410.48	14.13	0.03	28.73	2.5	5.39	1.28	peroxidase 3
28623.m000390	32.22	39.41	2.81	3.56	0.66	2.44	1.36	0.05	150.21	30.62	65.53	410.39	78.01	11.48	23.82	184.77	DnaJ, mitochondrial
30131.m006959	0.62	1.36	0.63	2.59	7.65	0.24	0.06	0.93	25.05	0.07	12.16	132.4	409.4	7.51	27.78	313.19	chalcone synthase 3
27955.m000389	220.3	91.95	0.83	0.28	0.38	5.97	0.55	0.41	12.35	40.07	6.25	6.26	12.04	52.82	409.06	7.38	calcium-binding protein CML42-like
29844.m003288	81.87	53.13	89.34	64.05	58.41	254.99	22.15	73.62	180.8	85.18	184.21	46.48	408.85	118.55	262.79	288.96	FRIGIDA-like protein 4a
30190.m011092	0	2.66	0	0.03	0.09	0.01	0	0.02	113.89	0.32	39.08	408.84	45.88	6.73	2.19	107.56	PGR5-like protein 1A, chloroplastic
29642.m000283	408.12	393.14	100.45	61.16	20.08	53.75	29.14	11.06	78.35	101.88	139.84	8.35	101.39	28.92	202.13	202.47	fasciclin-like AGP 12 family protein
29820.m001013	206.97	199.2	204.04	139.42	77.9	408.06	110.9	118.99	251.86	211.09	234.98	282.28	319.41	185.14	264.87	258.41	macrophage migration inhibitory factor homolog isoform X2
29848.m004614	10.04	11.05	9.66	3.8	3.16	8.4	4.54	8.81	274.46	15.65	77.51	407.9	47.59	9.03	14.69	107.67	ATP synthase subunit b', chloroplastic
28460.m000082	55.01	16.68	2.3	2.05	1.18	30.05	1.08	6.86	145.97	1.78	95.79	57.85	293.32	4.72	74.8	407.63	protochlorophyllide reductase, chloroplastic
29889.m003274	0	0	0	68.42	103.18	2.16	43.4	0	0.22	0.21	0	0.51	0	405.86	0	0	outer envelope pore protein 16-2, chloroplastic
27985.m000881	187.87	275.48	258.82	259.73	171.27	332.38	177.32	48.9	49.54	39.93	92.08	15.37	67.19	405.8	73.94	73.88	alcohol dehydrogenase 1
28266.m000192	387.05	405.53	116.22	85.48	41.18	66.81	24.96	397.44	220.24	186.48	327.78	92.93	240.46	213.98	206.63	340.8	Late embryogenesis abundant protein, group 2 isoform 1
29988.m000122	0.23	0.57	0.05	0	0.38	3.69	0	0	0.82	0.27	2.12	0.99	1.01	404.35	0.31	3.34	fructose-bisphosphate aldolase, cytoplasmic isozyme-like
30190.m010783	306.38	321.29	98.68	64.05	39.67	116.3	46.55	403.35	166.77	208.89	267.35	99.71	206.71	262.7	165.2	282.18	V-type proton ATPase subunit E
29822.m003339	113.16	138.93	97.02	74.49	48.56	25.95	50.86	208.63	403.3	102.61	195.13	172.15	168.81	179.24	88.15	85.92	conserved hypothetical protein
30174.m008745	243.74	200.77	151.51	78.54	40.94	173.79	43.5	112.45	238.75	402.76	257.47	193.16	273.51	192.84	300.98	193.55	plasminogen activator inhibitor 1 RNA-binding protein
30170.m014072	284.38	402.68	6.65	2.08	3.44	0.23	5.12	2.75	1.59	3.55	14	0.13	38.31	0.34	157.37	33.83	dihydroflavonol-4-reductase-like
28842.m000920	308.98	285.3	312.58	198.18	81.65	351.16	139.24	215.96	258.08	402.49	222.39	87.79	260.78	104.71	253.07	259.69	60S ribosomal protein L9-like
29576.m000229	16.76	28.43	17.29	7.69	3.92	11.94	7.12	402.16	71.45	18.13	41.21	231.81	20.11	43.63	9.29	31	fructose-1,6-bisphosphatase, cytosolic
30170.m013761	1.02	2.32	51.08	50.19	23.28	0.72	0.9	0.37	1.36	0.34	0.22	3.65	401.37	1.07	2.52	3.31	Glycine-rich cell wall structural protein precursor, putative
29983.m003144	0	0	317.15	400.76	366.79	69.28	330.97	0.16	0.98	0	0.02	0.2	0	0	0	0.21	probable aminotransferase TAT2
29805.m001495	310.77	267.22	285.13	175.92	72.13	400.35	120.26	214.89	273.85	320.99	269.16	42.65	295.67	103.39	296.23	224.43	60S ribosomal protein L4
29792.m000604	0.2	0.66	0	0.06	0.07	0.03	0.06	0.07	253.15	99.18	400.31	195.76	11.03	5.47	0.13	35.06	conserved hypothetical protein
28129.m000049	366.52	397.17	292.01	138.81	76.69	399.67	124.92	296.55	297.64	243.22	334.31	49.24	322.96	176.47	319.56	279.88	60S ribosomal protein L34B
29917.m001951	82.07	97.93	49.23	19.18	7.9	49.11	12.73	12.49	138.48	112.23	146.8	32.87	271.33	398.89	134.71	57.73	glycine-rich cell wall structural protein 2
28842.m000908	347.22	398.45	163.18	140.93	66.94	81.38	49.19	289.28	284.5	281.93	357.04	164.78	289.58	329.14	319.07	273.05	ubiquitin-conjugating enzyme E2 35-like
29790.m000820	215.6	163.32	355.91	247.21	130.19	339.23	121.56	188.24	271.92	398.41	318.1	141.61	270.54	95.7	264.88	234.46	60S ribosomal protein L7a
29589.m001265	76.75	73.99	103.31	67.65	23.29	154.87	49.26	349.45	398.33	113.91	210.51	175.07	162.45	53.75	85.72	143.14	superoxide dismutase
30154.m001149	0	0	0	0	0.03	0.02	0	0.25	176.32	0.26	4.49	398.27	5.65	0.98	0	42.69	fructose-bisphosphate aldolase, cytoplasmic isozyme 1-like
29851.m002359	0.21	0.74	13.29	14.63	10.34	0	5.8	8.26	0.06	0.8	0.22	0.36	37.02	398.27	1.09	0.37	NAC transcription factor 25 isoform X1
29863.m001053	18.11	9.46	0	0	0	0.6	0.09	0	85.78	95.41	159.75	143.97	397.83	71.34	100.22	166.58	abscisic stress-ripening protein ASR
27904.m000217	165.4	86.74	6.44	3.51	3.41	14.35	4.55	4.54	22.07	76.6	23.6	17.29	29.47	44.03	397.71	34.54	ethylene-responsive transcription factor 5
28152.m000895	180.93	397.63	197.17	162.62	139.47	56	26.99	164.61	199.46	219.86	193.63	156.19	351.54	243.93	145.63	224.38	somatic embryogenesis receptor kinase 1-like
30065.m001165	230.96	128.08	2.07	1.47	2.69	96.86	0.48	131.03	78.01	278.25	333.45	6.34	34.48	10.31	397.11	118.49	xyloglucan endotransglucosylase/hydrolase 2-like
29999.m000204	222.44	397	44.17	38.56	22.32	52	17.08	71.34	65.24	169.99	108.79	88.59	184.81	378.99	158.26	283.54	soluble inorganic pyrophosphatase 4 isoform X1
30190.m010822	51.92	115.73	10.35	9.14	9.23	15.88	6.21	177.78	191.96	145.87	281.49	27.77	79.39	396.96	59.58	55.47	probable zinc transporter protein DDB_G0282067
30106.m000666	83.54	92.21	114.82	70.07	41.24	39.84	20.54	396.94	38.59	60.07	56.79	29.39	80.42	123.4	85.21	76.35	gamma aminobutyrate transaminase 3, chloroplastic
30190.m010833	0	0.12	0	0	0	0.08	0	0	2.25	0	0	0	396.72	0.12	0	2.07	non-specific lipid-transfer protein A-like
28966.m000527	2.42	4.14	17.32	11.98	7.04	0.15	0.07	396.51	21.47	3.42	10.91	32.85	7.74	10.95	5	12.12	regulator of ribonuclease-like protein 3
28629.m000559	312.22	254.32	214.01	159.94	90.2	172.51	48.88	90.49	269	284.08	301.28	113.2	396.03	134.23	390.71	258.37	probable small nuclear ribonucleoprotein G
28929.m000055	0.32	0.35	0	0	0	0.08	0	0	265.76	57.36	15.23	395.74	13.63	6.16	0.02	186.37	aquaporin TIP1-2-like
29836.m000559	395.11	361.87	154.6	95.48	57.63	277.03	81.72	213.03	275.3	307.99	361.59	115.74	265.91	150.4	252.34	335.74	actin family protein
29801.m003157	181.65	156.66	248.58	147.89	58.7	394.92	125.82	179.14	163.95	260.38	169.86	56.18	186.77	88.1	220.69	154.76	40S ribosomal protein S16
29996.m000136	320.94	268.94	394.92	295.12	115.43	346.18	131.59	199.52	252.19	212.9	244.15	46.16	289.58	109.82	299.93	204.33	40S ribosomal protein S7
30190.m011321	139.22	38.36	2.31	0.42	0.61	3.82	0.98	10.24	25.11	25.49	37.54	3.83	22.96	49.53	394.71	20.99	ethylene-responsive transcription factor 4
30147.m014392	55.65	87.44	7.59	6.92	2.68	2.84	3.45	206.74	393.65	44.79	320.78	0.36	9.28	0.61	11.62	17.47	G2/mitotic-specific cyclin-B
29851.m002389	28.04	15.2	7.84	1.89	3.3	2.43	1.38	87.89	371.85	393.58	89.1	13.73	16.9	359.9	32.45	3.35	stem-specific protein TSJT1-like
29929.m004747	25.58	25.26	55.36	26.43	12.01	28.5	19.44	36.7	124.2	38.23	70.72	393.44	43.16	37.67	28.44	51.59	protein HHL1, chloroplastic
30190.m010843	97.83	98.7	23.2	22.94	8.89	31.7	5.92	393.38	116.15	131.55	98.92	102.88	127.84	189.41	66.57	148.21	nucleoside diphosphate kinase 3 isoform X1
29726.m004061	199.39	186.94	149.92	89.44	33.4	391.88	128.76	182.9	174.25	292.3	164.76	85.56	212.91	53.43	229.79	161.99	60S ribosomal protein L22-2-like
29684.m000310	0.85	48.52	0.06	0.01	0	0.02	0.33	0	125.88	24.43	391.72	3.09	0.03	12.64	0.14	0.06	probable pectinesterase/pectinesterase inhibitor 35
30138.m003981	259.92	112.88	139.65	143.6	91.35	102.22	31.05	83.47	76.5	27.4	143.74	7.33	233.94	2.43	391.48	288.04	PLASMODESMATA CALLOSE-BINDING PROTEIN 3-like
29631.m001030	1.5	3.85	0.85	1.58	0.08	0.26	0.67	137.95	106.95	128.85	60.2	217.95	55.41	390.92	9.17	7.94	carbonic anhydrase 2 isoform X2
30170.m013891	3.67	2.84	0.53	0	0.61	1.74	0.21	0	114.47	314.34	178.15	390.62	30.21	15.08	1.51	112.26	probable calcium-binding protein CML10
29939.m000525	238.68	180.31	232.24	197.17	144.47	390.36	164.94	236.37	162.43	311.56	246.46	99.32	251.05	61.31	335.54	104.88	glutathione S-transferase DHAR2-like
28159.m000016	0	0	0	0	0	0	0	0	17.88	390.08	0	0	0	0	0.27	0	peroxidase N
29929.m004514	52.45	78.66	390.07	352.09	275.81	208.64	303.36	34.44	25.06	11.22	33.35	31.3	78.9	311.48	40.15	58.61	stearoyl-acyl-carrier protein desaturase
30147.m013866	2.28	18.4	0	0	0	0	0	0	361.03	45.76	390.03	192.61	67.05	22.66	0.81	123.63	phloem specific protein
30180.m001018	116.27	96.33	33.09	23.74	26.99	135.45	76.18	230.99	234	110.71	390.02	39.71	89.19	63.24	109.94	109.37	R3H domain-containing protein 2-like isoform X1
29728.m000809	36.67	79.48	293.29	321.98	389.96	55.91	161.86	105.58	129.37	160.16	106.08	134.81	64.86	119.75	56.66	47.73	Erythroid differentiation-related factor 1
29810.m000140	55.25	28.06	59.68	50.67	13.84	291.33	13.53	2.95	93.9	132.32	48.89	12.03	182.01	12.85	389.91	82.09	TPA: histone H3.2
30133.m000237	360.71	389.86	20.19	12.15	3.2	3.48	21.8	7.54	37.75	135.11	27.68	133.31	52.81	71.29	12.3	62.24	protein YLS3
29822.m003520	389.31	355.98	254.35	153.32	52.88	284.37	43.82	244.27	259.97	355.96	228.69	96.62	319.4	102.12	337.62	244.53	60S ribosomal protein L7-4-like isoform X1
30170.m014066	103.44	81.6	62.74	1.9	27.18	27.53	5.95	388.69	53.75	69	73.21	13.8	101.25	118.83	69.87	83.45	gamma carbonic anhydrase 1, mitochondrial
29830.m001388	29.9	12.51	70.02	39.96	22.39	3.4	26.28	4.67	43.74	4.78	31.04	53.53	388.6	135.5	39.31	63.07	naringenin,2-oxoglutarate 3-dioxygenase
29801.m003100	81.57	50.35	41.04	26.43	13.56	17.65	6.39	102.95	388.47	18.85	104.34	196.15	189.06	18.65	92.49	267.84	50S ribosomal protein L10, chloroplastic
30169.m006412	213.38	189.25	113.72	97.75	81.31	188.63	97.63	102.51	342.66	193.92	388.01	129.35	212.44	179.65	226.08	219.71	zinc finger A20 and AN1 domain-containing stress-associated protein 8
30128.m009015	0.03	0.66	387.14	336.43	211.49	104.31	166.03	1.58	0	0	0	0	1.02	5.04	0.57	0	gdp-mannose transporter
28166.m001078	0.04	0.04	128.2	224.79	387.12	58.8	361.71	0.8	0.68	0	0.46	0	0.11	0	0	0	sweet protein mabinlin-1 chain A
30174.m008949	0.24	0.21	53.4	82.75	143.19	0.1	76.09	65.03	2.98	2.26	0.36	13.02	124.21	386.95	0	0.74	peptidoglycan-binding LysM domain-containing family protein, partial
29772.m000321	91.6	63.12	12.4	5.35	1.2	5.5	1.01	15.85	37.38	109.36	31.38	8.26	386.63	82.72	69.58	165.83	phospho-2-dehydro-3-deoxyheptonate aldolase 1, chloroplastic-like
29908.m006071	304.24	222.85	119.11	85.23	62.12	237.8	120.14	135.96	254.56	376.66	205.15	346.73	311.95	212.3	385.74	269.26	Histone H3.3
29783.m000322	264.65	162.71	5.54	2.17	1.11	24.82	9.09	9.69	45.06	266.52	57.96	25.15	58.24	51.11	384.5	110.65	UDP-glucuronate 4-epimerase 1
30147.m013835	96.53	75.51	66.69	46.7	27.92	87.63	25.45	72.72	384.35	57.33	135.65	364.75	170.37	24.22	121.77	258.79	28 kDa ribonucleoprotein, chloroplastic-like
29726.m004058	227.48	108	9.89	0.43	0.95	72.69	8.76	0	18.56	33.9	18.54	4.81	118.27	12.27	384.27	150.62	Os07g0673801, partial
29991.m000642	129.28	107.15	74.73	39.51	17.52	383.89	45.86	214.82	128.68	131.66	165.58	21.2	102.37	25.03	138.29	86.37	histone deacetylase HDT1-like
30131.m006999	383.72	239.23	25.52	16.66	0.03	15.66	16.3	1.38	62.96	28.63	45.18	27.26	78.38	17.01	44.5	261.44	pentatricopeptide repeat-containing protein At3g26782, mitochondrial
28515.m000321	236.04	383.45	216.13	185.76	152.76	319.07	107.81	17.84	43.1	142.77	118.07	31.38	127.29	259.05	245.23	132.69	non-specific lipid-transfer protein-like protein At5g64080
30205.m001602	244.34	297.04	281.06	247.09	133.58	382.89	144.21	237.78	190.17	42.49	246.89	27.86	185.45	215.22	187.38	206.25	14-3-3-like protein A
29346.m000112	0.49	0.85	18.33	37.46	101.36	0.33	24.73	1.07	24.95	0.73	0	5.03	1.32	382.09	0.52	0.87	Arylphorin subunit beta
30147.m013736	377.85	313.44	117.19	80.44	38.33	349.71	57.5	110.77	126.23	138.49	140.15	31.04	303.15	63.14	381.58	243.36	tubulin beta-1 chain
30190.m010997	22.86	20.07	17.92	9.4	5.1	15.16	8.11	46.71	178.37	26.59	52.84	381.18	54.72	19.11	22.77	89.22	21 kDa protein-like
29648.m001978	0	0	0	0	0	0	0	0.03	0.2	0.03	0.02	0	210.42	380.72	0.05	0.19	PISTILLATA
29646.m001085	0	0	0	0.22	0	0.36	0.07	0	0	0.01	0	0	0.04	380.61	0.59	0.23	senescence-specific cysteine protease SAG39-like
29983.m003147	194.74	113.26	6.58	2.57	2.63	61.58	8.81	1.28	31.57	43.61	21.94	6.59	27.68	13.83	380.23	19.59	AP2/ERF super family protein
30128.m009012	43.74	41.8	54.26	38.94	20.34	37.02	15.35	33.14	35.79	52.14	43.39	24.97	56.3	379.99	50.51	48.03	probable UDP-arabinopyranose mutase 5
29569.m000151	149.05	243.07	309.56	252.5	117.44	204.98	148.83	59.23	90.51	379.74	138.5	30.56	178.48	47.61	149.57	181.01	fructokinase
29764.m000739	330.98	315.01	154.01	67.25	20.6	208.1	33	377.48	288.51	260.76	285.23	123.5	310.94	131.26	310.7	260.49	nascent polypeptide-associated complex subunit alpha-like protein 2
29439.m000217	205.2	110.41	0.92	0.18	0.48	3.03	1.6	2.41	21.77	268.12	3.54	6.25	17.89	25.68	376.47	9.86	protein YLS9-like
28200.m000191	0.03	0.3	8.55	16.07	17.26	376.28	0	0	23.67	0	0.81	5.46	78.1	0.65	0.4	20.16	protein YABBY 1
29889.m003265	9.74	92.75	0.05	0.05	0.01	0.93	0.03	376.18	39.04	28.66	6.01	38.27	35.2	23.19	1.89	0.76	beta-D-xylosidase family protein
29967.m000085	0.95	0.95	1.61	0.94	1.76	1.79	1.25	0.69	142.18	14.97	45.51	376.15	6.36	9.08	1.62	29.68	Chaperone DnaJ-domain superfamily protein
30128.m008616	306.35	287.73	298.38	181.67	84.58	285.92	81.93	175.27	292.4	375.71	246	105.89	250.77	154.32	305.95	197.29	40S ribosomal protein S3a-1
29780.m001377	25.69	40.02	1.39	1.84	4.59	60.31	0.4	0	66.84	375.62	304.81	80.3	62.5	25.26	21.51	70.8	non-specific lipid-transfer protein 4-like
30020.m000204	58.88	375.4	9.91	3.5	10.55	50.24	14.67	40.27	74.49	81.9	132.01	31.4	32.58	100.21	29.15	53.41	protein IQ-DOMAIN 14
29969.m000263	51.31	36.26	24.32	8.79	4.55	28.9	14.15	65.62	240.37	23.67	96.13	375.09	88.04	21.32	60.76	162.53	30S ribosomal protein S31, chloroplastic
29945.m000087	149.99	222.25	115.2	83.75	41.96	185.13	98	374.93	152.19	263.26	189.83	136.22	155.21	232.61	105.52	197	cytochrome b-c1 complex subunit 8
30170.m014261	5.98	0.63	0.09	0	0	0	0	0	10.08	0.09	59.37	0.73	374.51	0	2.26	135.16	GDSL esterase/lipase EXL1-like
29986.m001616	143.24	141.11	163.17	115.37	46.28	32.15	13.74	105.09	121.41	373.76	133.47	62.54	107.23	56.82	122.9	115.14	21 kDa protein
30204.m001761	216.87	304.96	107.83	80.93	28.52	129.23	72.69	82.69	141.88	163.22	185.54	66.32	373.04	210.7	274.89	187.04	cytochrome b5
30146.m003458	0	0	0	0	2.88	0	0	0	8.54	372.49	0	0	0	0	0	1.37	conserved hypothetical protein
29739.m003731	252.35	371.5	17.48	8.6	2.96	17.74	20.43	59.25	142.16	44.67	139.8	139.9	80.97	227.96	123.12	192.17	ubiquinone biosynthesis protein COQ9-B, mitochondrial
29583.m000187	185.54	154.97	178.78	85.07	43.44	143.67	60.29	371.46	100.95	217.89	160.96	84.04	190.79	231.4	112.24	127.8	probable ATP synthase 24 kDa subunit, mitochondrial
30174.m008673	249.94	231.98	137.15	86.29	39.35	141.79	51.38	110.44	174.33	266.39	228.3	145.12	208.73	185.67	233.08	370.62	reticulon-like protein B5
29801.m003182	1.41	2.63	4.24	3.15	2.25	3.96	2.25	10.36	131.15	191.45	104.92	369.95	12.34	18.3	1.22	30.13	ferredoxin--nitrite reductase, chloroplastic isoform X1
29716.m000305	0	0.07	188.37	304.03	254.18	64	369.82	0	0	0	0.08	0	0.12	0	0.01	0	legumin B-like precursor
28507.m000157	283.96	287.6	106.63	71.28	18.9	164.58	23.33	369.8	167.36	334.77	258.09	109.25	240.49	280.89	213.22	309.14	Adenosine kinase 2
29729.m002289	58.2	369.39	0	0.05	0.17	0.02	0	0.01	7.64	24.94	32.21	1.41	8.08	44.19	1.99	14.08	protein trichome birefringence-like 33
29729.m002354	149.82	165.67	202	163.31	98.77	147.19	111.09	369.16	104.39	147.69	96.41	70.75	132.29	100.83	130.47	131.12	superoxide dismutase
30190.m011329	62.67	29.05	0.04	0.14	0.04	3.98	0.12	0	2.89	16.29	0.05	27.94	158.96	12.29	53.28	369.16	squamosa promoter-binding-like protein 3 isoform X2
29638.m000514	0	0	0	0.29	0	0	0	0	0	0	0	0	0	368.75	0	0	conserved hypothetical protein
29568.m000280	22.53	24.66	6.48	3.37	3.19	3.16	2.6	10.32	101.89	50.51	45.81	368.69	29.03	46.48	17.19	65.39	high-light-induced protein, chloroplastic
29822.m003493	358.2	305.89	200.8	127.31	66.16	86.23	32.67	281.53	273.61	368.64	298.84	53.96	226.42	98.19	245.5	242.28	40S ribosomal protein S9-2
29693.m001991	75.42	78.29	367.73	228.41	122.67	89.06	61.55	21.88	83.74	59.66	52.19	48.96	98.79	111.15	72.42	95.57	pyruvate dehydrogenase E1 component subunit beta-3, chloroplastic
28842.m000939	6.49	4.36	0	0.04	0	0.15	0	0.11	127.15	4.44	48.17	367.18	39.86	11.42	5.29	98.06	BnaC06g10950D
30170.m014120	22.54	15.68	1.18	3.65	1.89	17.4	0.1	0	84.6	221.95	364.94	10.88	101.17	3.66	67.71	105.45	protein WALLS ARE THIN 1
30174.m009156	0.49	0.95	364.5	363.04	317.53	2.15	178.15	0.01	0.36	0.33	0.38	0.14	0.28	3.4	0.62	0.17	chorismate mutase 3, chloroplastic
30147.m014363	0	0.03	0.1	0	0.03	0	0	0.03	0	0	0.11	0.04	0	364.43	0	0.1	pectinesterase PPME1-like
30146.m003619	0	0	0	0.11	0	0	0	363.79	29.95	0	124.83	0	0.46	0	0	0	probable glutathione S-transferase
28842.m000907	321.47	363.18	141.91	99.65	61.56	167.75	59.95	283.77	172.32	182.47	270.28	67.18	227.54	143.41	216.41	291.01	14-3-3-like protein
29992.m001406	0	0	0.12	0	0	0	0.12	0.22	20.52	0.9	363.03	0.05	0.22	0	0	0.11	NAC transcription factor 25-like
29724.m000835	121.17	146.46	99.69	62.26	38.85	152.2	35.56	103.52	222.83	319.37	244.02	109.59	362.89	139.22	131.25	286.84	umecyanin-like
29576.m000235	78.11	66.64	79.64	47.93	25.05	132.9	50.43	361.31	65.14	109.97	71.98	33.91	42.4	80	44.09	71.89	cytochrome b-c1 complex subunit 6-like
29692.m000537	0.63	0.96	0	0	0	0.17	0.05	0.21	162.57	2.01	30	361.25	28.15	0.71	1.25	114.36	NAD(P)H-quinone oxidoreductase subunit L, chloroplastic
30174.m008857	28.67	45.75	20.82	28.92	7.43	38.25	10.06	171.13	159.94	54.69	66.3	360.72	64.76	1.99	38.35	68.88	transketolase, chloroplastic
29929.m004636	162.97	198.96	40.08	14.65	5.3	112.43	28.95	360.7	147.54	244.68	186.84	91.86	115.53	130.77	127.48	185.48	nuclear transport factor 2
30202.m000248	12.98	23.49	17.85	15.43	8.92	13.63	9.93	13.07	81.48	114.27	58.12	360.16	30.86	66.1	12.74	54.92	peptide methionine sulfoxide reductase B1, chloroplastic
30190.m010996	21.48	19.07	14.33	7.12	4.21	13.81	6.12	43.8	170.38	25.67	48.4	360.11	49.42	18.31	25.41	86.36	elongation factor G-2, chloroplastic
29603.m000528	30.12	46.63	59.59	26.22	18.35	58.01	33.7	358.8	32.6	32.09	45.91	18.78	56.22	28.31	27.24	46.25	peroxisomal bifunctional enzyme-like
29801.m003087	13.03	2.4	0.05	0.11	0.21	1.72	0.04	7.22	40.54	234.12	33.31	28.28	357.25	70.36	53.69	178.44	limonoid UDP-glucosyltransferase-like
29176.m000140	0	0	0	0	0	0	0	0	0	357	0	0	0	0	0	0	14 kDa proline-rich protein DC2.15-like
30068.m002528	134.58	109.61	134.09	67.05	51.68	356.86	26.02	0.07	1.04	6.8	1.01	0.08	65.68	3.32	103.78	33.17	bidirectional sugar transporter SWEET4
29724.m000846	5.79	6.49	0.67	0.31	0.24	1.6	0.34	356.84	177.38	36.15	107.46	96.75	30.74	19.88	6.06	17.19	anthocyanidin 3-O-glucosyltransferase 6-like
29968.m000659	211.76	356.79	7.27	3.94	1.33	7.32	0.92	280.21	239.93	119.38	48.75	97.83	49.68	49.69	119.59	26.98	probable xyloglucan endotransglucosylase/hydrolase protein 28
30190.m010807	33.6	6.51	42.2	26.9	2.72	141.78	4.69	3.85	35.68	50.66	13.2	3.73	123.48	1.9	356.78	22.9	high mobility group B protein 13-like
30169.m006613	4.23	3.39	0	0	0	0	0	0	117.31	1.84	11.11	356.25	68.08	14.05	7.17	126.2	BnaCnng18230D
30147.m014494	156.21	240.85	262.66	265.5	159	177.74	134.93	185.43	135.53	356.07	141.7	113.29	154.06	152.13	114.78	174.73	SecE/sec61-gamma protein transport protein
29938.m000609	0.22	1.9	347.36	318.11	293.81	203.49	355.58	210.52	0.87	0	0	0.01	1.34	3.22	0	0.01	organic cation/carnitine transporter 7-like
29673.m000951	23.09	14.1	0.1	0.09	0	0.1	0	0	67.83	123.58	2.02	355.15	39.73	0	7.41	160.72	probable S-adenosylmethionine-dependent methyltransferase At5g38780
30106.m000678	103.05	117.02	80.72	50.89	7.21	184.31	73.53	355.03	77.48	188.85	98.57	74.16	94.3	128.77	60.68	106.67	NADH-ubiquinone oxidoreductase 21 kDa subunit
29801.m003069	110.69	186.21	91.82	61.84	40.79	112.31	25.24	28	354.89	57.31	143.8	157.68	179.15	30.44	174.93	214.33	upstream activation factor subunit UAF30-like
30073.m002222	4.08	1.89	0	0.04	0	0	0.02	0.09	157.4	5.05	31.8	354.83	22.86	1.79	4.62	92.06	Rubredoxin family protein
30004.m000426	99.22	120	96.1	60.6	33.22	48.43	26.75	239.26	317.53	103.33	236.68	187.81	227.04	162.15	118.76	354.6	thioredoxin
29841.m002749	274.85	354.48	5.54	6.08	1.32	6.29	2.25	1.18	20.25	55.76	56.7	19.42	58.68	22.05	96.69	191.74	auxin-responsive protein IAA1
29841.m002828	11.45	21.47	5.39	2.85	6.3	0.8	2.58	2.85	76.14	102.31	62.88	1.5	25.82	354.01	10.83	4.72	Lactoylglutathione lyase / glyoxalase I family protein
44525.m000027	0	0	0	0	0	353.95	237.31	0	0	0	0	0	0	0	0	0	orf101b (mitochondrion)
29912.m005483	25.13	17.62	6.84	7	2.97	102.83	1	0.56	145.21	75.05	353.59	31.83	143.99	4.24	75.28	139.5	auxin-responsive protein IAA27-like
30182.m000131	67.44	58.5	66.31	45.06	22.1	49.51	11.24	353.54	48.74	50.56	121.55	29.02	53.46	0	54.97	55.84	ribose-phosphate pyrophosphokinase 4 isoform X1
29822.m003482	13.59	6.11	247.22	198.68	134.79	150.56	353.32	2.24	8.7	9.02	16.32	1.66	18.51	18.86	18.7	0.34	2-aminoethanethiol dioxygenase-like
29154.m000212	101.59	70.8	82.09	44.97	27.95	92.93	16.1	29.34	106.99	120.24	69.4	49.07	219.87	42.17	353.16	119.69	histone H2A-like
29586.m000612	11.53	12.7	0.22	0.04	0	0	0.03	3.83	318.57	30.71	352.15	52.59	127.44	285.33	0.71	201.68	nutrient reservoir, putative
27524.m000297	0	0	0	0	0	0	0	0	0	6.78	0	0	351.68	0.34	0	0	tetraketide alpha-pyrone reductase 2
29726.m003951	126.51	92.52	13.97	8.99	10.92	12.28	3.73	111.79	261.95	269.99	351.51	175.22	82.52	46.03	150.16	102.81	conserved hypothetical protein
29644.m000183	2.76	351.41	0.02	0	0	0	0	0	5.53	58.34	51.81	3.44	6.34	124.46	0.33	5.15	protein IRX15-LIKE
30138.m003876	298.6	350.97	5.32	3.07	1.3	0	3.55	0	0	0	0	0	0	1.63	3.11	0.72	conserved hypothetical protein
30128.m009035	42.35	34.05	9.57	3.85	2.32	7.94	6.76	50.36	350.87	174.83	124.27	347.53	56.02	27.03	60.24	74.14	NAC transcription factor
29680.m001738	0.05	0.1	0.04	0.08	0	0.09	0.01	0.16	81.36	0	8.14	2.32	350.84	231.27	0.49	32.36	GDSL esterase/lipase LTL1-like
30128.m008574	0.19	0.06	0	0	0	0	0	0	0.06	0.15	0	0	350.49	198.14	0	0.32	conserved hypothetical protein
29589.m001267	14.63	11.19	40.01	32.6	23.68	25.12	17.87	62.47	268.82	25.17	95.99	349.82	75.26	14.23	33.8	122.98	50S ribosomal protein L9, chloroplastic
29661.m000951	7.59	17.26	0.29	0	2.98	0.35	0.18	1.35	78.8	125.1	229.91	349.71	43.03	131.49	5.65	70.63	Phytosulfokines 3 precursor family protein
29269.m000246	141.48	162.09	153.59	136.05	91.29	124.39	79.24	349.38	118.53	252.65	140.04	101.2	171.24	175.44	126.66	156.3	outer envelope pore protein 16-3, chloroplastic/mitochondrial
29889.m003268	2.51	349.37	0.38	0.22	0.26	0.2	0.25	0	20.34	119.72	130.7	8.73	10.42	273.35	1.13	14.97	chitinase-like protein 2
29904.m003033	0.07	0	0.07	0	0	0.34	0	13.35	35.95	349.14	6.48	0.75	3.26	0.06	0.19	3.49	probable glutathione S-transferase
30174.m009142	0.88	0.35	0.06	0	0	0.07	0.09	0.02	0.04	0.16	0.04	0.14	6.31	348.51	1.64	0.33	heparanase-like protein 2
30190.m010975	128.68	143.65	98.08	66.14	26.54	63.46	25.55	347.68	110.57	165.61	105.98	71.85	99.54	251.91	81.72	97.26	cytochrome c1-2, heme protein, mitochondrial
29646.m001060	298.82	277.98	232.62	204.57	167.34	158.82	121.9	119.46	270.68	217.61	347.52	160.88	237.19	264.12	268.17	206.1	NEDD8-conjugating enzyme Ubc12
30174.m008637	209.24	54.93	9.01	4.08	2.61	8.79	8.19	13.97	47.8	9.69	55.95	15.8	28.07	13.64	346.59	84.64	E3 ubiquitin-protein ligase RHA1B
27749.m000339	246.03	170.87	30.27	14.55	8.34	23.69	12.41	17.11	75.91	225.14	187.11	54.28	108.8	132.28	346.45	195.63	mitochondrial uncoupling protein 5-like
29822.m003465	0	0.03	0	0	0	0.04	0	9.62	34.31	346.38	0.03	0	0.14	0	0	0.08	protein NRT1/ PTR FAMILY 2.9-like
29838.m001661	312.96	338.12	150.3	110.26	56.9	289.55	76.1	240.45	225.88	346.37	232.04	210.25	340.59	203.28	244.94	323.78	peptidyl-prolyl cis-trans isomerase FKBP12
30174.m009033	9.42	6.69	7.35	5.66	1.59	2.65	1.67	3.23	149.7	20.18	54	346.08	50.66	12.58	10.85	114.38	calcium sensing receptor, chloroplastic
29794.m003308	65.84	42.08	14.27	19.74	8.31	55.58	11.92	9.9	40.66	61.5	29.71	33.58	0.32	345.28	58.18	60.23	desaturase/cytochrome b5 protein
30170.m014287	6.62	2.68	0.34	0.08	0.05	0.22	0.24	0.45	145.76	1.73	48.73	344.85	66.67	4.04	9.85	152.09	thioredoxin-like protein CDSP32, chloroplastic
27904.m000207	51.07	42.84	27.65	19.66	10.23	67.35	19.51	39.17	344.81	38.09	126.7	260.59	109.52	13.17	89.83	159.36	30S ribosomal protein S20, chloroplastic
30131.m007162	85.48	128.67	87.07	51.05	29.73	79.63	38.01	344.07	93.23	110.58	87.39	70.79	122.51	90.26	88.14	89.23	NADH dehydrogenase
29806.m000942	308.49	271.4	291	244.6	136.3	333.12	186.75	158.81	325.42	267.62	343.18	79.43	236.66	77.75	268.34	218.96	40S ribosomal protein S6
30170.m014190	218.86	195.38	126.58	99.69	53.11	112.83	53.98	169.98	67.71	272.01	134.16	131.4	177.01	191.43	138.61	343.03	tubulin beta chain-like
30179.m000574	311	216.47	1.6	0.76	0.22	2.18	1.5	4.67	8.72	150.07	22.61	1.28	4.23	7.2	342.64	5.67	xyloglucan endotransglucosylase/hydrolase protein 22-like
29841.m002797	130.96	156.88	94.93	69.5	32.28	180.05	51.46	342.56	96.01	300.43	114.55	128.07	104.2	198.91	96.7	115.04	Cytochrome c oxidase subunit 5b-2, mitochondrial -like protein
27955.m000378	157.34	169.36	133.29	95.18	62.03	342.02	187.69	264.37	130.22	179.98	134.8	82.7	126.97	185.32	109.78	141.66	NADH dehydrogenase
30180.m001063	43.35	36.68	105.7	68.6	47.15	75.47	64.03	341.77	63.71	139.47	105.1	32.02	62.48	23.95	64.1	61.98	3-oxoacyl-
30063.m001443	235.22	209.46	147.44	85.64	46.03	341.65	132.51	129.08	294.49	231.31	316.06	65.45	219.86	89.89	241.65	192.62	40S ribosomal protein S27-2
30068.m002627	148.17	153.86	124.93	77.19	29.49	341.3	33.97	111.82	166.6	237.99	133.21	116.07	148.85	77.94	123.02	132.16	60S ribosomal protein L9
29929.m004584	246.73	341.27	119.08	99.14	60.59	38.44	28.06	189	202.25	255.74	216.62	143.03	151.25	151.92	143.46	226.28	dimethylmenaquinone methyltransferase family protein
30128.m008848	112.87	124.81	7.8	4.72	2.21	0.01	4.57	117.4	340.53	85.59	332.03	37.52	160.02	32.97	129	74.32	Drm3-like protein isoform 1
30114.m000515	33.52	27.94	38.28	27.86	16	27.93	14.95	25.42	195.17	26.05	51.53	339.21	66.11	22.93	49.25	105.09	50S ribosomal protein L35, chloroplastic
30128.m008599	339.04	229.49	44.58	16.07	11.9	27.37	7.24	15.78	39.85	78.42	4.68	16.23	15.07	6.64	34.07	86.42	probable aldo-keto reductase 1
29751.m001840	1.05	0.43	1.13	0.77	0.09	0.03	0.08	0.13	31.67	339	5.25	1.14	0.91	0.66	0.04	0.75	glutathione S-transferase U7-like
30106.m000660	16.67	26.3	1.38	1.62	4.05	2.47	2.59	65.85	43.27	338.57	85.66	32.51	47.74	30.22	5.21	12.67	cysteine-rich and transmembrane domain-containing protein A-like, partial
28166.m001045	99.45	59.57	56.55	40.79	25.69	270.04	44.52	45.37	104.21	133.57	87.29	80.9	189.48	81.68	338.21	105.56	probable histone H2A.1
29989.m000426	6.59	8.04	5.16	2.17	1.1	3.41	1.98	4.27	33.08	13.78	16.1	337.93	19.42	8.4	8.95	28.42	solanesyl diphosphate synthase
29326.m000015	0	0	0	0	0	0.96	0	337.67	18.54	18.86	0.33	5.4	3.2	0	0	6.34	tropinone reductase homolog At2g29290-like
29598.m000469	124.62	105.03	87.11	79.15	49.65	228.23	50.44	118.27	238.6	304.35	211.19	337.14	221.35	104.38	134.16	246.13	GDP-mannose 3,5-epimerase 1
29904.m002991	228.06	336.67	34.92	19.53	0	70.92	0.62	47.04	41.39	44.69	74.54	3.88	150.21	19.47	87.77	160.13	cytochrome b5 isoform Cb5-B
28629.m000567	191.36	204.65	147.31	89.84	33.87	306.69	62.49	153.41	115.16	335.72	98.59	93.5	174.6	102.71	162.12	137.39	Ubiquitin supergroup,Ribosomal protein L40e
30131.m007112	316.67	244.89	115.95	64.46	32.28	147.16	54.95	284.16	167.95	183.23	166.07	265.39	162.95	252.39	335.37	118.42	MATE efflux family protein 4, chloroplastic-like
30190.m011159	44.75	59.5	28.62	20.63	15.56	10.39	7.43	334.95	29.16	32.91	37.73	22.19	36.82	23.76	26.93	39.81	bifunctional UDP-glucose 4-epimerase and UDP-xylose 4-epimerase 1
30076.m004597	334.9	88.17	80.65	53.96	8.15	75.3	10.35	0.02	0.05	2.83	0.1	0	4.14	2.69	93.15	0.71	GDSL esterase/lipase At1g09390-like
46431.m000014	174.36	127.5	106.04	65.68	41.81	276.35	54.64	81.15	180.33	334.38	181.22	160.98	167.88	115.98	193.73	161.35	plasminogen activator inhibitor 1 RNA-binding protein-like isoform X2
30174.m008670	152.71	186.08	117.24	135.17	134.84	50.97	129.02	74.37	58.9	104.02	48.79	56.68	100.61	333.91	79.71	136.52	desiccation protectant protein Lea14 homolog isoform X1
30182.m000135	24.98	19.64	5.68	3.91	2.86	16.88	5.1	7.35	104.53	15.61	52.69	333.67	64.59	15.73	25.81	135.63	La-related protein 6 isoform 1
29654.m000305	262.82	223.98	299.41	179.41	74.25	333.46	150.74	183.25	219.81	332.22	205.97	50.68	248.94	101.51	232.7	177.05	guanine nucleotide-binding protein subunit beta-like protein
30068.m002513	235.12	299.98	59.71	49.42	41.59	22.07	40.63	80.79	183.06	333.08	321.8	153.63	84.46	186.82	284.85	102.96	probable serine/threonine-protein kinase clkA
30147.m014096	0.1	4.38	0	0	0	0	0	0.07	0.05	0.27	0.02	0.05	1.2	332.48	0.02	0.16	aldose 1-epimerase
29589.m001283	8.92	19.99	5.96	3.32	7.07	0.2	1.25	332.21	43.83	32.47	46.37	27.06	20.43	105.62	2.89	20.56	serine carboxypeptidase-like 51
30128.m008608	0	0	0	0	0	0.08	0	5.23	22.15	332.18	0	0.16	0.47	0.14	0	0.46	MtN26 family protein
29929.m004652	114.92	123.9	49.5	42.2	26.79	133.64	40.12	331.95	71.19	181.08	82.69	90.06	90.27	104.15	78.97	121.35	NADH-ubiquinone oxidoreductase 11 kDa subunit
28320.m001117	293.88	217.05	307.56	193.55	102.7	314.9	96.56	132.47	230.18	331.93	235.07	76.11	230.21	75.66	261.66	217.97	NHP2-like protein 1
30148.m001406	64.27	51.67	64.42	46.13	27.54	18.86	10.02	65.64	331.75	27.33	99.15	291.58	130.64	25.08	82.5	186.93	50S ribosomal protein L3, chloroplastic
29908.m006209	3.87	5.91	0.2	0.48	0.18	5.45	0.16	3.95	4.89	13.94	16.92	331.4	4.77	3.09	5.8	30.18	nitrate reductase
28470.m000427	23.16	12.82	101.04	69.98	45.53	0	2.33	12.33	102.03	331.32	33.67	18.99	59.47	222.4	15.84	33.62	conserved hypothetical protein
30190.m010942	93.85	71.5	50.52	33.56	14.29	58.12	20.44	58.15	330.38	53.06	102.27	323.16	145.81	28.61	97.56	189.51	Ribosomal protein S21 family protein isoform 1
29634.m002127	0.11	0.94	17.82	11.97	20.83	1.43	1.26	0.26	0	0.1	0.55	0.17	1.1	330.26	0.23	0.39	embryonic protein DC-8-like isoform X2
28846.m000048	0	0	0.07	0	0	2.91	0	0.95	85.59	28.61	330.25	22.36	8.43	0.5	3.22	1.65	aquaporin TIP1-2-like
29588.m000854	27.39	119.79	45.69	21.09	12.01	8.88	16.18	82.23	30.44	219.27	85.08	37.18	47.69	329.8	30.65	20.63	cinnamoyl-CoA reductase
29669.m000834	2.51	5.93	0	0	0	0	0.01	0.02	0	0	0	0	329.73	0.1	3.69	0.21	thaumatin-like protein
29848.m004671	124.07	197.81	100.32	75.61	34.11	173.99	82.05	329.29	108.13	162.12	131.02	110.65	125.14	191.26	85.7	175.53	cytochrome b-c1 complex subunit 7-2-like
34989.m000014	108.24	125.44	200.59	177.76	130.59	61.61	42.53	44.62	47.94	92.25	62.93	17.98	329.13	138.29	97.22	104.57	acetyl-CoA acetyltransferase, cytosolic 1-like
30147.m014108	232.54	200.62	310.99	200.83	102.49	203.51	87.13	132.74	166.08	328.58	157.77	52.08	172.42	82.83	198.35	158.39	40S ribosomal protein S9-2
30041.m000238	0	0	0	0	0	0	0	0	25.91	328.11	0.09	0.03	0	0	0	0.04	LOW QUALITY PROTEIN: isoeugenol synthase 1-like
30078.m002330	213.36	205.58	76.51	70.53	59.36	13.54	7.43	93.68	259.07	327.58	159.44	276.57	211.84	193.08	249.01	194.4	ubiquitin-like protein 5
27866.m000223	1.36	23.33	2.42	1.23	1.59	1.38	2.61	93.48	281.78	6.97	327.5	3.32	29.64	0.45	6.91	10.89	UDP-glycosyltransferase 74F1-like
30174.m008862	173.7	164.27	117.45	77.77	43.67	327.42	136.97	262.11	311.39	186.58	283.31	188.74	169.5	109.38	156.39	169.79	Ribosomal protein S13A
29726.m003986	16.18	12.14	4.34	4.92	3.81	17.18	5.29	9.42	318.74	12.72	327.33	26.03	18.19	41.58	10.84	12.04	inactive beta-amylase 9
29816.m000680	2.65	2.13	10.35	10.41	1.52	324.05	327.31	0.9	0	7.24	1.13	0.04	0.05	1.01	0	1.31	serine carboxypeptidase S10 family protein
29883.m002009	127.42	105.1	116.85	61.42	20.14	243.82	76.1	146.06	160.19	326.4	131.44	81.3	140.64	62.23	131.32	110.16	40S ribosomal protein S15-4-like
30152.m002431	0	0	0	0	0	0	0	0.17	0	0	0	0	326.15	0	0	4	protein M7
30147.m014215	325.98	207.78	200.98	101.46	56.26	63.42	64.6	111.46	89.99	130.84	211.42	23.27	173.73	38.93	302.8	224.58	BAG family molecular chaperone regulator 7
29863.m001096	282.96	283.63	300.67	204.94	105.86	72.11	29.62	197.08	245.8	325.9	222.51	79.28	249.43	131.72	250.62	194.9	40S ribosomal protein S18
30169.m006373	127.5	91.09	114.88	82.61	36.33	325.82	139.48	56.98	56.59	189.04	53.96	30.6	77.21	36.25	96.26	75.9	SNARE-associated family protein
29981.m000592	325.42	231.18	0.22	0	0.12	0.2	0	0	77.89	113.54	240.41	18.28	28.84	15.3	129.64	178.38	dCTP pyrophosphatase 1-like
29687.m000573	0	0	0.22	0.23	0	0.08	0.06	0.11	0.23	5.9	0.25	3.63	0.58	325.42	0.23	0	F8M12.18 protein
30170.m014063	63.31	325.27	0.2	0.6	0.7	5.41	0.03	0.21	34.45	107.44	194.97	7.93	33.84	63.07	14.22	50.41	isoflavone reductase-like protein
29912.m005501	147.11	155.96	86.8	57.93	39.85	325.19	53.12	53.33	43.26	63.46	69.77	9.09	101.75	88.83	127.44	55.73	aspartate aminotransferase, cytoplasmic
29805.m001471	281.06	290.57	324.23	275.63	131.29	171.18	176.19	231.71	110.37	165.69	127.41	51.94	193.76	144.19	210.64	215.83	DNA-binding protein S1FA
30089.m000988	200.63	199.74	116.83	77.79	46.5	323.97	117.01	117.62	129.2	265.37	184.97	89.96	161.01	178.12	162.56	207.96	calmodulin-7 isoform X1
29629.m001442	75.46	85.12	1.97	0.46	0.25	1.83	0.56	96.29	193.66	147.78	323.96	142.15	101.14	63.77	47.97	288.37	UDP-glucuronate 4-epimerase 6
30073.m002198	60.02	34.39	30.38	19.53	12.44	23.46	8.38	45.26	323.8	26.44	111.12	213.55	116.7	18.24	79.97	184.11	50S ribosomal protein L17, chloroplastic-like
29827.m002663	101.86	104.88	32.05	21.27	11.5	68.55	13.54	66.75	286.32	98.66	177.61	323.63	139.4	53.93	105.35	151.98	BnaC03g28920D
29908.m006065	228.29	208.39	179.57	112.86	55.89	323.57	82.91	198.29	219.21	321.55	222.62	92.57	220.17	102.32	226.09	169.57	40S ribosomal protein S6
29983.m003107	0.12	0.51	0.03	0	0	0	0.02	0.06	85.71	42.97	323.51	34.34	5.7	0.85	0.39	53.24	trans-resveratrol di-O-methyltransferase-like
29806.m000943	275.03	241.2	212.53	176.08	102.9	295.87	142.26	138.3	291.01	248.04	323.05	76	209.62	67.53	241.26	198.42	40S ribosomal protein S6-like
29826.m000738	75.33	323.04	1.08	1.68	3.42	0.47	1.71	73.98	139.22	111.26	139.46	136.71	89.77	181.87	6.83	105.51	BnaA01g17460D
28324.m000405	248.14	302.93	141.97	109.44	79.62	227.81	91.48	207.72	191.32	322.95	264.42	150.4	233.84	239.16	217.2	288.09	ubiquitin-conjugating enzyme E2 variant 1D
29409.m000272	95.79	231.51	0	0	0	0	0	9.27	30.9	0.35	213.99	41.29	3.67	0.05	0.24	322.8	salicylate carboxymethyltransferase-like isoform X3
29726.m004083	0	0.15	0.01	0	0.01	0.02	0	0	0	0	0.04	0.01	0.04	322.68	0.09	0.05	probable pectinesterase/pectinesterase inhibitor 21
28842.m000936	174.28	157.85	194.87	176.82	50.24	67.23	28.23	286.1	322.35	175.96	150.72	191.27	228.49	38.53	228.4	209.96	TCP-1/cpn60 chaperonin family protein
28102.m000110	322.18	191.95	74.19	41.52	13.25	114.44	13	150.27	27.88	53.52	21.8	8.18	176.63	221.45	281.33	276.98	phosphoethanolamine N-methyltransferase 1 isoform X1
29848.m004643	242.1	321.85	154.9	91.68	41.07	99.68	51.48	84.7	89.23	239.35	85.07	84.46	124.08	142.59	111.22	150.62	probable sugar phosphate/phosphate translocator At5g25400 isoform X1
29651.m000291	74.13	87.16	102.95	89.83	41.46	29.74	19.64	321.26	50.59	78.17	64.4	41.17	79.47	136.01	57.86	62.65	succinate dehydrogenase
30130.m000268	1.22	3.41	0.62	0.14	0.41	0.28	0.1	0.03	13.22	9.23	46.75	4.07	6.89	320.69	0.43	11	laccase-17
29841.m002765	0.71	0.58	0	0	0	0	0.03	0.06	33.16	320.58	0	19.88	0.81	0	0.06	5.57	probable 2-oxoglutarate-dependent dioxygenase AOP1
27837.m000165	118.06	72.42	20.39	25.28	26.23	12.21	29.79	21.38	212.71	98.34	320.36	37.59	60.63	218.23	114.49	41.1	DREPP plasma membrane polypeptide family protein
29908.m006005	132.41	82.58	19.11	12.1	9.65	54.54	15.91	49.13	80.86	84.97	79.07	40.22	95.65	65.85	318.58	101.53	ethylene-responsive transcription factor RAP2-4-like
29769.m000461	0	0	0	0.06	0	0	0	0	0.14	0	0.06	0.19	0	318.42	0.05	0	exopolygalacturonase-like
30147.m014465	0.01	0.04	236.08	260.71	220.59	231.5	317.85	0.02	0.02	0.02	0.04	0	12.79	0.14	0.02	0.19	11-beta-hydroxysteroid dehydrogenase 1B-like
29629.m001438	99.33	167.71	44.96	36.82	19.15	78.11	18.25	308.81	108.96	274.62	312.57	115.34	148.14	317.63	82.7	214	serine hydroxymethyltransferase 4
27798.m000595	287.01	260.04	317.45	189.43	93.65	61.75	28.01	220.2	194.94	298.96	198.34	81.86	259.9	155.92	286.44	206.05	60S ribosomal protein L35a-1
30170.m013638	40.56	36.51	21.66	13.05	5.39	83.81	27.92	35.39	317.22	68.49	108.38	222.13	94.06	19.07	36.31	173.08	50S ribosomal protein 6, chloroplastic
30170.m013705	182.84	252.3	40.66	12.32	4.76	39.22	15.67	175.37	95.14	194.8	83.93	45.24	158.54	316.55	179.62	90.14	ocs element-binding factor 1-like
29692.m000530	34.76	11.96	25.4	10.77	4.52	207.1	18.9	5.4	48.83	49.38	22.72	4.59	167.01	43.85	316.48	29.93	HMG-Y-related protein B-like
29912.m005411	184.45	159.53	316.29	214.6	124.52	308.63	234.05	203.62	176.51	252.4	164.13	66.99	203.9	100.99	184.23	179.19	60S ribosomal protein L28-2
29923.m000807	129.33	113.18	137.38	93.15	46.13	315.69	106.28	77.84	100.09	201.06	102.89	34.47	110.54	52.8	119.22	83.4	40S ribosomal protein S23
30128.m009034	38.27	33.44	9.72	4.41	2.36	6.99	7.22	45.44	315.63	148.93	107.95	293.17	52.26	24.37	54.39	66.65	conserved hypothetical protein
29872.m000529	1.08	1.74	315.49	186.55	20.22	0.4	137.69	0	0	0	0	0	0	0	0	0	protein TAP1-like
29660.m000779	122.28	159.83	294.41	217.67	98.35	217.92	149.13	315.45	51.3	262.24	99.46	23.29	110.2	143.64	47.29	103.61	probable fructose-bisphosphate aldolase 3, chloroplastic
28263.m000069	35.56	35.12	0.08	0.7	1.28	23.03	0.06	4.27	311.54	26.45	315.3	57.98	51.81	52.04	24.32	72.37	root phototropism protein 2
30155.m001595	110.2	92.26	315.26	212.23	93.09	205.41	88.5	60.22	35.6	50.92	76.17	4.11	80.52	43.89	76.11	101.82	ferredoxin, root R-B1-like
30074.m001407	0	0	137.77	293.85	146.07	0	315.22	0	0	0	0	0	0	0	0	0	toll/interleukin-1 receptor-like protein
30174.m008812	243.5	294.57	270.3	198.92	151.03	314.27	304.93	190.26	180.19	279.5	170.56	132.61	213.04	231.45	173.14	199.56	protein transport protein Sec61 subunit beta
29822.m003326	1.67	3.43	1.75	1.4	0	1.57	0.4	314.23	10.01	11.43	134.68	18.75	13.53	3.59	0.87	1.61	L-aspartate oxidase, chloroplastic isoform X1
29842.m003687	135.12	108.96	120.43	98.39	57.74	314.07	81.77	34.73	69.18	120.86	89.18	52.03	132.63	99.37	173.41	106.63	mediator-associated protein 1-like
30174.m008679	38.42	58.47	13.64	13.56	8.6	10.43	4.22	10.07	25.97	313.9	19.27	169.15	15.85	142.44	41.2	23.82	delta(8)-fatty-acid desaturase 2
30136.m001028	262.93	313.84	249.22	221.11	117.86	203.24	198.06	16.83	18.69	17.69	21.97	20.18	82.62	54.17	100.05	80.37	pectinesterase family protein
29904.m002994	77.45	65.87	4.53	2.43	0.55	19.78	3.16	1.31	313.8	36.03	159.55	70.58	124.73	56.16	44.33	242.26	probable pectate lyase 8
29686.m000885	236.27	235.3	246.37	163.85	81.27	72.33	18.71	154.32	224.94	313.23	275.48	73.2	215.37	101.94	228.78	192.44	nascent polypeptide-associated complex subunit alpha-like protein 1
28611.m000105	13.18	13.83	3.08	1.09	0.48	9.14	0.88	9.31	117.83	18.46	56.48	312.91	47.95	30.95	24.53	56.05	phytoene synthase 2
30078.m002350	6.6	2.93	0.2	0.78	1.3	26.56	0.01	311.79	3.75	4.51	4.04	0	15.99	4.31	3.91	1.47	amaranthin-like lectin
29620.m000537	223.36	289.19	179.31	124.48	77.09	76.07	53.18	245.29	229.92	311.16	267.94	212.03	268.81	221.49	229.94	247.31	eukaryotic translation initiation factor 1A
30073.m002217	203.5	191.43	217.13	122.73	49.17	85.18	23.43	143.86	165.52	310.84	139.08	53.72	162.12	48.53	200.6	122.92	60S ribosomal protein L13-1-like
29848.m004533	42.3	70.05	116.87	49.76	5.82	288.85	18.04	56.81	66.16	104.01	39.7	0.86	133.23	3.21	310.37	37.14	early nodulin-like protein 1
30054.m000808	57.37	48.92	259.67	284.66	310.03	58.68	183.48	17.24	66.74	54.83	60.48	158.98	45.2	73.1	88.07	60.22	uncharacterized membrane protein At4g09580
28345.m000114	0.12	1.6	4.08	2.68	1.73	0.05	2.12	310	20.5	10.24	23.68	10.42	6.36	71.48	1.32	7.48	ribulose bisphosphate carboxylase/oxygenase activase 2, chloroplastic isoform X1
30146.m003564	47.44	40.13	26.95	18.7	6.18	32.73	9.21	37.37	166.58	63.71	126.55	309.35	119.22	37.7	74.7	179.76	protein CURVATURE THYLAKOID 1C, chloroplastic-like
29951.m000143	6.74	19.4	0	0	0	0	0	0	0	0.41	0	0	19.7	309.28	0.02	18.21	sucrose synthase 1
30152.m002426	0.04	0.02	1.01	0.39	0	1.02	0.16	0.02	2.76	0	0.31	0.3	309.16	0	2.67	25.31	Flavonol synthase/flavanone 3-hydroxylase
29912.m005571	0.01	0	0	0.01	0	0.07	0	0.01	0.08	0	0	0	308.91	0.01	0	0.2	protein ECERIFERUM 26
29586.m000627	0.09	0	0.1	0	0	0.1	0.05	0	0.63	308.17	0.09	3.34	0.09	0.09	0.61	1.17	L-Ala-D/L-amino acid epimerase-like isoform X1
29756.m000517	0.89	0.08	0	0	0	0	0	0.09	307.84	2.94	148.66	3.02	10.75	0.53	3.77	1.18	chaperone protein dnaJ 11, chloroplastic-like
30204.m001773	27.85	16.75	1.2	0.55	1.05	10.3	0	24.87	38.94	0.03	307.82	7.67	30.85	1.57	37.43	57.7	conserved hypothetical protein
30147.m013748	138.85	201.86	0.52	0.02	0	1.32	0.16	3.72	95.54	61.9	99.61	178.77	63.6	307.81	28.07	112.16	remorin
30128.m008632	242	196.18	297.84	212.49	96.43	307.65	115.65	264.33	241.05	245.37	190.78	49.17	220.93	87.24	220.8	164.14	40S ribosomal protein S24B
29666.m001492	240.63	307.57	185.78	184.95	94.86	95.02	68.59	280.39	52.01	161.39	133.84	26.14	129.69	172.06	112.01	122.82	glucose-6-phosphate/phosphate translocator 1, chloroplastic isoform X2
30221.m002217	253.97	285.63	196.7	173.53	106.07	307.47	116.22	226.88	158.33	291.39	206.59	85.08	228.14	166.53	211.33	200.62	guanosine nucleotide diphosphate dissociation inhibitor 1
30100.m000783	76.39	16.06	15.09	48.15	16.97	307.31	30.33	4.2	25.82	50.81	37.79	6.41	68.55	3.18	111.74	94.33	delta(24)-sterol reductase
30063.m001406	87.37	114.36	93	72.58	43.68	194.34	180.86	191.49	84.07	307.27	82.28	122.35	92.59	88.15	51.35	95.84	NADH dehydrogenase
30133.m000241	236.14	264.08	122.41	93.67	74.11	27.04	33.66	272.85	203.79	199.37	306.66	59.34	182.9	154.27	122.11	279.6	tRNA (cytosine-5-)-methyltransferase
29601.m000434	0	0	53.6	81.48	92.7	250.58	306.11	0.13	0	0	0	0	0	0.04	0	0	phosphatidylethanolamine-binding protein
28053.m000048	246.24	226.41	40.06	40.83	23.36	113.48	111.68	23.77	171.17	178.3	245.91	130.71	241.84	139	305.94	287.96	probable calcium-binding protein CML35
29582.m000248	50.04	25.46	16.42	3.75	0.45	2.82	0	2.67	72.68	75.54	22.72	11.97	191.85	13.89	305.57	62.83	TPA: histone H4.3
29765.m000739	117.04	140.49	106.33	64.13	31.65	192.39	58.88	140.88	291.26	114.46	140.02	305.35	183.59	59.87	134.32	190.69	heat shock 70 kDa protein 6, chloroplastic
30169.m006532	1.63	1.14	4.91	4.09	4.27	11.66	4.84	0.03	5.04	11.33	3.51	305.3	6.18	17.42	3.48	10.41	RNA polymerase sigma factor sigE, chloroplastic/mitochondrial
29794.m003322	9.83	23.9	304.79	275.24	279.92	5.83	85.2	4.61	0.12	0.01	0.22	0.02	6.33	0.02	8	2.8	conserved hypothetical protein
29822.m003412	26.43	24.26	14.35	16.52	20.57	8	10.97	304.34	18.34	14.99	25.74	26.84	11.82	26.7	5.3	18.11	protein CREG1
30174.m009128	125.03	304.34	29.13	20.28	7.36	20.38	6.99	102.33	78.38	68.18	114.49	40.43	75.37	112.32	97.01	99.78	AT-rich interactive domain-containing 2 -like protein
29739.m003709	54.4	6.51	1.94	1.16	0.17	91.38	0.26	0.2	85.31	2.16	81.66	3.72	304.05	139.12	177.85	204.36	21 kDa protein
30155.m001611	135.78	168.55	86.45	58.72	37.65	164.7	50.23	303.99	89.94	171.97	104.86	39.73	113.84	140.65	97.65	124.63	rho GTPase-activating protein gacHH-like
30147.m014180	232.11	197.53	303.82	207.97	66.65	138.88	79.11	75.71	31.48	69.05	46.62	13.98	82.15	94.59	138.65	57.74	enolase
30147.m013817	37.88	20.66	8.5	6.78	1.85	26.99	6.43	26.66	172.86	2.53	20.85	303.8	51.26	13.66	29.84	72.6	haloacid dehalogenase-like hydrolase domain-containing protein At3g48420 isoform X1
30073.m002243	118.76	149.17	120.66	110.13	70.2	34.08	17.88	303.72	78.82	64.86	84.63	19.49	104.98	142.41	94.12	119.64	probable NADH dehydrogenase
30138.m003846	218.67	162.71	0.04	0.17	0.14	3.64	0	0	29.9	0.02	178.31	0.42	150.88	1.16	158.66	302.95	protein STRICTOSIDINE SYNTHASE-LIKE 10-like
51538.m000006	5.88	9.86	8.86	8.57	5.21	9.27	16.02	7.9	37.73	105.22	13.22	302.69	8.64	33.2	1.16	22.98	conserved hypothetical protein
30190.m010898	126.12	152.83	104.06	73.55	37.69	82.22	33.63	302.33	112.35	173.42	132.08	70.85	131.44	168.81	112.3	121.19	NADH dehydrogenase
28694.m000675	26.63	9.88	6.78	0.63	2.46	23.97	5	6.41	302.29	13.86	81.13	17.73	12.12	17.11	22.29	12.35	LOW QUALITY PROTEIN: beta-galactosidase 1-like
28193.m000309	228.2	286.41	131.58	123.79	82.77	73.68	77.8	42.84	88.25	302.19	127.9	90.76	166.59	207.01	211.44	132.89	bax inhibitor 1-like
28872.m000241	86.9	62.96	44.39	26.61	23.34	298.55	50.85	23.73	72.11	124.67	58.58	68.66	186.61	40.07	301.33	106.77	histone H2B-like
30178.m000873	19.96	15.28	0.2	0.18	0	0	0.05	301.26	0.7	0.12	7.08	0.08	4.92	2.48	11.27	10.5	probable flavin-containing monooxygenase 1
29669.m000814	118.27	45.47	3.31	1.31	1.37	11.21	3.14	12.13	32.88	24.59	51.54	2.24	13.87	20.7	301.18	5.16	nematode resistance protein-like HSPRO2
29676.m001652	19.35	34.16	1.14	0.05	4.84	0	4.44	0.02	2.78	7.36	16.79	6.14	98.47	19.47	1.32	300.73	salicylic acid-binding protein 2-like
29991.m000644	138.36	66.43	1.54	1.53	0.65	10.22	0.95	134.47	174.92	25.65	291.38	70.46	117.26	240.19	300.5	85.69	BnaC04g16470D
29780.m001382	85.64	300.38	60.52	46.83	22.37	66.64	31.83	87.8	39.18	52.84	65.37	19.89	56.29	50.51	64.71	66.67	Endomembrane protein 70 protein family
30128.m008607	51.92	55.25	23.55	17.52	11.18	26.18	11.35	133.61	210.8	51.17	78.96	300.36	68.95	29.56	42.98	122.74	probable ribose-5-phosphate isomerase 3, chloroplastic
28883.m000717	53.79	49.82	300.32	236.22	136.82	71.02	44.22	23.3	60.61	34.38	43.44	21.67	65.62	99.7	46.77	75.79	dihydrolipoyllysine-residue acetyltransferase component 4 of pyruvate dehydrogenase complex, chloroplastic
29602.m000217	50.71	62.43	51.7	30.6	10.08	52.97	20.16	140.65	165.99	100.18	82.22	299.36	74.83	101.38	38.43	108.36	L-ascorbate peroxidase 3, peroxisomal
58840.m000017	181.5	226.64	187.76	170.65	153.43	12.23	9.49	183.56	151.42	153.72	193.3	161.63	241.29	299.23	217.96	207.97	DEAD-box ATP-dependent RNA helicase 2
29915.m000476	110.47	168.73	298.73	278.2	202.54	162.4	92.3	142.77	107	104.63	132.65	61.84	122.81	189.89	115.12	121.44	vacuolar-sorting receptor 1-like
28223.m000099	139.74	85.99	12.23	6.55	2.6	9.03	1.8	3.64	192.57	73.27	178.14	28.96	110.87	5.53	177.27	298.55	Expansin A4, ALPHA 1.6,EXPA4
30076.m004510	110.34	161.88	41.22	26.81	11.83	43.3	4.83	298.47	123.3	206.3	154.8	126.99	142.18	135.03	93.06	157.53	cathepsin B
28827.m000174	141.64	298.41	1.19	0	0.08	0	0.24	0	1.3	4.69	0	1.34	4.31	10.36	17.13	34.2	nutrient reservoir, putative
27914.m000425	0	0	0	0.03	0	0	0	0	0	0	0.01	0	1.14	298.37	0	0	glutamate decarboxylase 1-like
30078.m002291	9.28	6.38	12.31	12.59	9.4	24.51	11.94	2.13	140.41	53.31	298.16	68.9	36.35	83.62	20.2	27.92	neurofilament heavy polypeptide-like
29732.m000314	111.28	103.02	161.09	137.03	97.62	138.17	56.55	44.33	39.82	105.61	50.16	19.15	297.19	126.97	88.73	77.1	acetyl-CoA C-acetyltransferase
29991.m000658	83.12	25.64	39.88	34.16	37.61	296.72	17.28	0.17	33.31	63.12	44.02	12.8	136.66	14.09	240.95	93.9	phytosulfokines 6 precursor family protein
29589.m001246	32.06	77.42	0	0	0	0.02	0.14	296.68	13.33	115.38	13.05	0.86	0.75	3.61	1.04	0.59	probable xyloglucan endotransglucosylase/hydrolase protein 31
28320.m001131	47.77	46.32	39.32	23.32	13.89	25.48	25.2	39.15	204.96	38.09	114.44	296.32	55.99	18.37	34.9	141.9	DnaJ/Hsp40 cysteine-rich domain superfamily protein isoform 1
29736.m002026	198.91	248.67	150.21	142.68	127.72	242.21	134.52	216.36	225.46	277.78	296.26	168.23	148.44	139.71	135.69	156.95	ubiquitin-conjugating enzyme
30169.m006349	296.16	274.93	275.37	160.99	51.89	218.3	50.13	226.11	211.08	260.56	236.72	62.51	256.68	162.02	255.35	225.98	elongation factor 2
30131.m007054	192.88	296.15	95.06	63.67	41.67	78.05	33.81	117.3	156.83	146.28	155.78	113.05	149.15	167.72	155.79	169.14	protein RER1A-like
29873.m000158	243.84	295.9	83.42	60.28	48.55	82.92	36.56	69.45	180.54	88.91	264.05	46.33	161.59	54.75	164.39	286.49	vesicle-associated membrane protein 722-like
29092.m000446	83.88	80.85	269.11	186.72	95.68	146.49	139.79	110.63	295.16	74.79	69.74	247.79	141.45	133.99	72.14	215.06	peroxiredoxin-2E, chloroplastic
30147.m014083	0.37	0.56	294.89	226.61	221.08	0.12	230.14	0.32	0.02	0	0	0	0	0	0	0	F-box/LRR-repeat protein At3g03360-like
29772.m000314	233.66	214.93	196.78	105.35	43.6	257.04	71.54	173.54	232.19	294.55	224.85	53.19	159.33	128.81	161.06	140.23	40S ribosomal protein S6
37289.m000012	279.83	182.39	82.17	67.64	0	0	0	119.84	137.45	0	239.38	42.98	161.46	180.33	294.19	126.25	NADP-dependent glyceraldehyde-3-phosphate dehydrogenase
28686.m000045	0.39	0	0.32	1.41	1.61	1.27	2.11	0	5.01	0.1	0.05	0.23	293.87	5.58	10.83	30.01	GDSL esterase/lipase 1-like
29851.m002468	233.93	272.82	157.14	143.81	72.81	249.05	57.47	111.98	183.09	293.69	202.23	76.26	159.85	104.44	179.4	160.15	mitochondrial import receptor subunit TOM6 homolog
29904.m002996	293.53	233.9	82.39	75.5	57.14	86.83	19.59	33.07	107.2	155.04	134.79	60.8	243.59	70.59	249.78	232.73	inosine triphosphate pyrophosphatase
29738.m001051	22.23	32.12	1.88	1.78	1.65	2.51	1.14	19.03	88.58	31.46	19.62	293.4	117.19	92.85	17.25	92.01	plastid-lipid-associated protein, chloroplastic-like
30147.m014158	221.36	176.48	68.41	43.57	30.29	29.39	5.8	120.21	293.32	135.09	260.48	78.66	123.21	82.86	166.91	150.75	DEAD-box ATP-dependent RNA helicase 7 isoform X1
30170.m014265	240.26	259.68	119.95	84.17	50.01	166.81	81.2	205.04	248.63	292.8	270.54	265.64	238.75	207.8	231.66	279.73	SKP1-like protein 1B
29904.m002939	218.32	223.53	118.34	95.47	55.22	89.29	69.72	161.25	242.49	259.89	292.68	130.33	193.43	176.21	182.06	229.31	small EDRK-rich factor 2
29948.m000713	174.56	71.33	91.42	63.29	29.98	97.38	62.72	16.48	86.81	34.13	63.94	31.76	118.65	9.13	292.64	149.83	glucan endo-1,3-beta-glucosidase 13
30169.m006580	116.55	128.91	101.16	64.27	37.22	190.83	75.8	292.49	99.89	136.2	103.85	52.57	133.6	121.61	99.8	120.68	probable NADH dehydrogenase
29820.m001021	47.54	18.9	76.76	52.36	50.39	128.02	21.72	0.12	37.59	17.49	33.72	1.15	217.67	5.83	292.08	54.57	patellin-6
29769.m000462	115.34	130.67	224.14	201.63	99.21	197	291.83	132.79	78.28	161.03	87.83	63.78	94.84	99.48	92.41	108.95	microsomal glutathione S-transferase 3
30179.m000573	244.04	166.71	6.97	2.32	2.72	1.31	3.23	8.52	9.42	165.24	16.78	0.19	1	5.12	291.78	1.84	probable xyloglucan endotransglucosylase/hydrolase protein 23
29801.m003152	154.82	158.89	100.63	73.18	42.92	78.09	11.17	134.86	291.61	137.45	289.3	94.24	206.2	63.64	245.45	230.93	polyadenylate-binding family protein
29838.m001692	0.21	0.07	0.01	0	0.01	0.02	0	0	0.01	0.08	0.34	0.34	0	291.37	0	0.14	guanosine nucleotide diphosphate dissociation inhibitor At5g09550
29938.m000612	0.18	1.63	290.29	262.63	262.67	190.72	291.18	210.57	0.81	0	0.03	0.01	1.15	2.18	0	0.02	11-beta-hydroxysteroid dehydrogenase-like 5
28507.m000156	6.28	20.16	0.37	0.01	0.04	4.57	0.15	1.28	40.13	291.05	75.46	59.78	19.93	195.42	4.7	9.79	phenylalanine ammonia-lyase 1
30057.m000083	56.35	34.54	4.58	4.29	6.01	92.57	2.79	3.62	42.29	85.79	35.68	290.69	134.93	60.92	66.35	134.55	B-box zinc finger protein 25-like isoform X2
29876.m000257	23.47	290.4	9.04	14.23	4.79	14.09	4.39	45.18	9.29	33.7	55.22	1.03	9.97	32.13	12.8	16.49	UDP-glucuronic acid decarboxylase 6 isoform X1
30170.m014075	106.76	84.36	69.12	54.21	34.54	57.81	40.04	53.08	276.95	24.83	139.04	167.82	165.23	44.7	102.2	290.16	50S ribosomal protein L31, chloroplastic
30115.m001201	37.36	52.02	4.28	1.87	1.12	3.22	2.85	59.78	132.52	290.01	84.05	32.32	41.7	38.08	17.25	41	Sphingomyelin phosphodiesterase D
29841.m002846	0.98	2.93	0	0	0	0	0	0	0.12	0	0	0.02	27.4	289.93	2.19	21.2	ethylene-responsive transcription factor WIN1-like
30068.m002584	0.25	0.24	1.34	1.22	0.82	3.76	0.59	0.63	69.11	1.13	11.37	289.39	9.44	3.88	0.24	24.13	beta-carotene isomerase D27, chloroplastic
29828.m000387	229.74	219.3	61.21	41.07	30.49	20.36	13.17	102.92	137.93	242.47	116.23	134.18	91.13	289.21	182.92	186.35	calmodulin-7 isoform X1
29851.m002385	261.94	289.05	109.85	70.71	34.05	177.8	40.61	168.24	170.12	243.25	246.44	81.24	182.66	151.86	163.63	219.49	clathrin light chain 1-like
29631.m000995	139.46	224.01	156	115.02	72	98.12	72.72	288.36	153.41	117.91	136.56	135.5	188	176.74	100	181.02	aldehyde dehydrogenase family 2 member B7, mitochondrial-like
29681.m001363	140.93	146.55	118.4	94.86	66.5	288.34	128.02	126.51	162.37	202.12	143.4	145.93	177.36	125.26	173.83	136.75	Pre-mRNA-splicing factor ini1
29726.m004036	188.59	188.38	288.28	252.15	127.45	267.16	170.81	137.82	150.43	249.3	150.49	75.27	190.57	94.35	199.54	157.56	40S ribosomal protein S21-2-like
30068.m002600	169.55	71.38	7.54	4.98	11.13	22.75	17.76	11.29	6.95	53.96	2.37	2.66	2.3	12.2	287.8	1.55	Avr9/Cf-9 rapidly elicited protein
28281.m000376	272.42	150.85	287.74	199.89	104.86	120.44	135	72.98	46.39	51.56	55.8	19.81	88.36	16.9	192.52	129.84	Potassium channel subfamily K member 10
30147.m014013	125.93	191.99	287.7	260.01	181.22	93.88	132.95	159.48	72.35	87.78	91.37	45.13	109.52	79.62	81	112.85	betaine aldehyde dehydrogenase 1, chloroplastic
29687.m000598	0.01	0	0	0	0	0.12	0	0	89.6	0.02	4.83	286.78	5.19	0.2	0.04	8.56	shikimate O-hydroxycinnamoyltransferase-like
28966.m000545	118.43	160.45	58.14	32.51	9.85	37.44	6.78	286.76	70.3	144.96	223.13	38.41	129.64	200.09	82.05	154.32	probable methylenetetrahydrofolate reductase
29738.m001034	0.71	0.89	0.81	0.22	0.55	0.86	1.6	0.07	66.05	0.04	15.95	286.31	11.76	2.7	1.94	11.15	protein CHUP1, chloroplastic
29912.m005339	267.34	222.59	234.13	145.93	81.66	54.86	16.56	140.43	233.33	197.12	285.71	54.12	189.25	79.31	222.31	186.96	nucleosome assembly protein 1;3
29981.m000577	35.85	28.78	43	41.52	32.52	63.09	31.17	31.09	201.47	41.64	68.47	284.48	71.02	18.79	45.86	108.57	50S ribosomal protein L28, chloroplastic
30128.m008596	11.21	6.58	1.04	1.15	0.22	16.52	0.88	6.81	151.71	5.24	46.64	284.39	106.97	3.81	20.19	184.39	photosystem II repair protein PSB27-H1, chloroplastic
28684.m000037	77.04	121.96	35.79	20.16	10.27	6.48	11.46	284.25	53.94	63.64	38.09	47.11	62.17	49.02	64.41	30.66	aspartic proteinase nepenthesin-1
29908.m006054	175.71	192.09	4.62	5.63	2.71	49.44	2.66	24.6	78.6	189.38	91.98	5.57	117.02	38.18	283.97	90.11	protein EXORDIUM-like
29917.m002029	13.75	22.58	0.05	0	0.31	2.86	0.23	283.63	3.56	0	6.77	0	15.19	30.74	17.03	5.52	probable methyltransferase PMT9
30008.m000808	107.09	92.78	85.2	43.92	15.72	283.46	45.36	45.38	48.35	103.15	55.74	8.35	87.8	54.3	93	71.68	Translocase of outer membrane 22-I
30078.m002287	155.87	124.35	96.36	71.62	62.72	236.28	150.27	127.56	246.46	176.27	283.28	66.47	166.07	90.36	172.52	200.97	zinc finger protein 593
30190.m010986	58.88	49.27	221.04	129.16	59.93	223.67	68.11	237.92	23.81	127.12	15.84	7.67	58.86	282.48	56.48	27.53	glyceraldehyde-3-phosphate dehydrogenase, cytosolic
29942.m000735	282.05	242.58	1.63	1.2	0.69	30.86	0.07	6.1	28.41	2.77	9.97	30.08	131.64	159.76	91.83	40.63	xylogen-like protein 11
29726.m003929	105.86	196.66	61.61	49.61	16.58	27.5	21.18	42.91	120.64	281.95	137.02	178	107.45	185.53	65.42	123.42	BI1-like protein
30147.m014425	9.46	1.71	0.08	0	0	0	0.03	0	281.91	2.05	106.11	161.88	51.99	3.65	7.04	188.81	acyl carrier protein 1, chloroplastic isoform X2
29887.m000234	146.04	165.99	113.96	56.26	17.53	115.37	17.36	85.49	81.69	281.87	164.04	209.31	198.74	161.61	117.28	131.32	Heat shock cognate protein 70-1
45483.m000014	179.74	135.04	131.72	82.19	61.4	147.44	34.91	100.36	194.2	217.67	172.33	128.77	198.78	112.24	281.62	164.89	AT5G11200
30076.m004529	4.45	14.88	1.58	0.02	0.6	0	1.3	9.79	49.15	281.01	56.56	72.78	5.18	6.18	2.49	4.41	Haloacid dehalogenase-like hydrolase superfamily protein
29929.m004629	171.3	195.32	0.02	0.02	0.03	0	0.02	0	0.41	0.05	0	0	100.95	280.96	136.63	100.4	agamous-like MADS-box protein AGL9 homolog isoform X4
29864.m001440	30.19	42.95	39.55	35.32	23.71	13.9	13.02	19.37	78.47	72.42	37.46	280.96	36.85	21	16.84	71.2	DUF3411 domain protein
27985.m000892	4.72	103.97	39.03	54.32	75.65	44.56	51.68	88.22	69.11	8.61	8.81	84.84	51.81	13.4	280.96	65.04	bidirectional sugar transporter SWEET1 isoform X2
28649.m000224	5.03	6.47	0.14	0.86	0.27	3.69	0.52	0	48	3.16	39.74	16.64	86.98	0.49	11.41	280.91	expansin-A1 isoform X1
30147.m014420	45.9	25.29	45.25	22.35	22.54	43.73	12.79	47.49	157.21	73.98	93.02	280.49	93.28	21.97	66.5	78.9	chaperone protein ClpC, chloroplastic
30174.m009145	171.95	54.65	0.83	0.66	0	2.4	1.17	2.09	77.19	129.38	74.39	166.07	39.88	13.17	279.86	49.42	HAP3-like protein
29929.m004638	171.02	277.72	153.83	107.28	98.96	84.07	81.47	279.84	94.42	111.9	117.33	44.31	217.03	259.18	149.12	156.43	Ribosome associated membrane protein RAMP4
29767.m000205	147.99	279.73	25.4	14.74	5.2	22.45	5.1	41.07	170.89	25.51	107.8	247.4	242.81	112.35	90.47	241.76	NAD(P)-binding Rossmann-fold superfamily protein isoform 1
27751.m000176	30.18	28.11	106.84	98.08	108.14	22.02	16.18	279.72	106.91	27.1	20.4	164.94	22.87	50.75	27.19	20.42	haloacid dehalogenase-like hydrolase domain-containing protein 3
29827.m002534	0	0	0	0	0	0	0	0.08	0	0.1	0	0.08	0	279.2	0	0	BnaC07g19460D
37160.m000008	60.2	45.6	101.19	62.68	32.62	161.65	268.35	279.13	12.97	2.23	6.66	1.19	32.4	22.37	33.09	4.59	BnaC03g13100D
30136.m001017	118	145.81	53.09	40.18	20.23	192.65	54.47	273.23	103.45	279.05	133.99	112.04	126.98	187.36	73.24	128.84	ATP synthase subunit epsilon, mitochondrial-like
30131.m007058	136.98	65.56	18.27	11.65	2.63	34.17	7.75	5.72	20.34	23.72	50.48	23.6	71.14	21.85	146.68	278.69	glucose-1-phosphate adenylyltransferase large subunit 1
30078.m002345	2.51	278.65	2.3	1.81	0	0.24	0.26	0	20.6	101.03	167.1	5.84	8.97	43.81	1.41	20.44	fasciclin-like arabinogalactan protein 11
30174.m009147	29.67	19.79	0.49	0.29	0.35	1.91	0.25	22.96	159.28	1.44	72.76	278.51	42.92	14.91	28.22	82.3	BnaA02g36930D
29668.m000326	0.06	0	0	0	0	0.08	0	0	0	0.03	0.03	0.08	0.03	278.47	0	0	protein RALF-like 19
29756.m000503	0	0	218.79	278.22	76.02	24.5	194.35	0.22	0.12	0	0	0	0	0	0.11	0	amidase family protein
29728.m000801	120.49	136.48	96.8	79.25	38.62	92.76	54.11	211.03	93.02	277.42	115.37	125.61	111.08	148.6	72.48	116.52	TonB-dependent heme receptor A
29822.m003473	72.56	122.34	196.32	147.61	68.97	188.43	89.14	273.55	118.68	277.08	173.12	86.54	183.01	123	90.22	103.42	mitochondrial outer membrane protein porin of 34 kDa
30226.m002037	44.36	44.28	26.92	23.98	18.46	22.45	28.86	21.19	88.39	277.06	76.31	152.19	108.29	112.4	44.03	107.83	calcium-binding EF hand family protein
29633.m000905	103.52	110.53	68.17	41.71	17.06	98.88	36.81	276.87	55.79	120.98	61.18	47.53	89.15	106.3	66.2	77.7	succinate dehydrogenase
29851.m002503	40.61	45.19	9.2	3.08	2.79	24.5	7.06	9.23	276.61	14.15	131.19	32.72	46.73	9.55	34.01	52.35	Maternal effect embryo arrest 14 isoform 1
27471.m000405	152.57	129.63	150.71	49.77	46.69	31.36	152.97	276.59	245.43	28.86	113.74	170.96	93.99	172.37	163.77	135.22	ganglioside-induced differentiation-associated protein 2
30170.m013704	232.17	141.05	105.98	108.36	88.98	77.98	43.01	106.3	228.34	107.83	252.28	276.57	157.1	260.86	132.45	253.93	conserved hypothetical protein
29612.m000378	17.37	9.11	13.84	14.82	10.43	13.17	6.69	25.21	80.45	26.43	24.17	276.48	14.01	7.51	14.49	19.36	ferredoxin-dependent glutamate synthase, chloroplastic isoform X1
29851.m002427	0.67	3.69	0.06	0	0.14	0.13	0	0.14	77.45	276.47	141.39	8.01	46.07	7.41	1.74	31.51	organ-specific protein P4-like
29676.m001694	144.39	169.19	105.24	87.93	54.22	52.2	79.11	48.41	56.86	96.23	86.94	52.22	49.63	276.39	72.59	71.41	cold-regulated 413 plasma membrane protein 2-like
29711.m000333	58.39	62.52	27.69	23.14	13.1	41.1	14.82	30.16	42.03	56.55	54.25	57.62	85.52	276.38	56.86	48.84	5'-methylthioadenosine/S-adenosylhomocysteine nucleosidase 2-like
30193.m000700	101.12	230.55	4.13	0	2.43	2.47	0	0	13.7	85.2	39.49	9.16	39.22	276.32	135.6	40.21	fatty acid amide hydrolase-like
29692.m000526	179.4	73.87	276.07	128.44	45.49	96.38	127.63	0	32.45	44.3	119.29	3.16	94.87	2.45	266.89	98.54	21 kDa protein-like
30005.m001241	247.63	216.88	184.43	108.98	51.44	211.03	64.9	159.81	230.86	275.66	236.68	75.02	199.72	86.24	235.07	144.48	60S ribosomal protein L5
27732.m000273	5.18	6.4	6.4	5.32	2.54	3.53	5.35	275.66	21.87	4.74	13.7	15.39	16.71	3.38	5.05	23.75	GNS1/SUR4 membrane protein family
28307.m000017	94.05	64.19	1.66	1.46	1.19	15.99	1.65	49.81	168.28	159.28	275.14	201.17	144.9	172.56	133.95	122.8	homeobox-leucine zipper protein ATHB-6-like isoform X1
29838.m001725	180.53	249.26	80.43	60.82	45.35	80.01	33.6	73.45	161.72	114.89	186.45	99.84	207.31	227.5	124.3	275.03	costars family protein
30076.m004643	0.24	0	0	0	0	0	0	0	0	0.18	0.24	0	0	274.62	0	0.17	endochitinase A
29848.m004636	0	0.15	0	0	0	0	0	0	0.59	0.02	0	0	274.07	0.11	0	0.78	probable carboxylesterase 17
29983.m003261	100.64	110.39	47.23	33.77	19.04	74.51	35.39	273.97	59.83	179.87	81.98	86.24	84.12	135.2	80.35	98.61	1D-myo-inositol 2-amino-2-deoxy-alpha-D-glucopyranoside ligase
28200.m000195	30.5	26.54	273.84	215.21	114.22	63.06	63.16	34.48	26.19	19.12	18.7	29.96	29.09	52.17	32.44	20.1	probable transaldolase
30206.m000761	214.7	239.13	100.19	68.42	29.79	232.62	67.5	111.28	146.86	272.91	157.56	113.42	128.91	131.07	162.48	226.2	actin family protein
30190.m011039	41.38	31.93	148.35	97.85	86.19	272.01	93.03	94.48	31.74	46.05	38	16.04	42.45	20.31	65.57	64.98	STEROL-4ALPHA-METHYL OXIDASE 1-1 family protein
29703.m001541	215.16	190.11	121.7	58.68	24.33	259.57	47.1	184.16	172.3	271.71	142.14	77	185.49	110.18	192.91	144.9	60S ribosomal protein L6
29603.m000525	214.08	174.56	204.92	155.15	63.75	113.98	39.16	60.84	104.79	209.59	160.32	69.32	194.92	75.51	270.99	254.15	Protein phosphatase 1 regulatory subunit 42
30115.m001191	1.98	14.29	0	0	0	0	0	270.57	20.51	41.63	18.34	27.19	6.09	18.67	4	8.32	eukaryotic initiation factor 4A
29308.m000175	6.75	4.75	1.24	0.26	0.56	9.81	0	270.38	119.91	133.56	82.9	44.9	57.26	30.35	8.59	70.53	pectinesterase-like
29589.m001237	145.18	157.49	126.91	106.3	57.95	77.23	42.32	270.07	128.89	114.94	149.72	99.03	128.27	86.77	101.53	163.94	lactoylglutathione lyase
28462.m000130	0.03	0.61	269.57	230.75	146.15	249.64	146.56	2.38	0	0	0.28	0	2.7	1.75	0	0.42	probable cysteine proteinase A494
29308.m000182	24.33	35.16	0.88	0.36	1.29	4.99	0.23	60.18	98.05	269.46	186.93	52.5	83.41	52	20.31	63.89	LL-diaminopimelate aminotransferase
39369.m000014	147.56	180.97	102.51	102.79	94.74	59.11	63.53	121.48	144.52	122.44	193.53	89.62	144.51	45.89	99.64	269.41	Oxidoreductase, zinc-binding dehydrogenase family protein
30148.m001468	13.86	14.63	17.43	14.32	10.04	5.35	4.41	26.99	87.19	22.88	35.96	268.98	28.33	39.92	16.24	33.06	RNA polymerase sigma factor sigA
29671.m000295	111.72	158.34	109.88	100.65	47.71	254.59	113.11	268.73	91.4	183.05	120.87	65.65	106.82	160.51	73.12	110.16	Fiber protein Fb15
29719.m000330	0.05	0.32	0	0	0	0	0	0	0.03	0.03	0.02	0.07	0.26	268.44	0.27	0.38	protein MIZU-KUSSEI 1
29496.m000135	3.8	4.38	2.45	0.95	1.08	2	1.36	1.73	268.22	12.77	115.6	136.41	20.61	31.99	14.77	6.18	CONSTANS-like protein CO1
30131.m007005	182.02	213.3	268.07	241.2	197.4	25.93	40.96	181.18	93.82	163.38	114.18	50.7	134.05	125.17	135.6	172.69	Translocon-associated protein subunit beta
28134.m000176	16.04	12.36	1.13	0.73	0.33	10.1	0.82	0.7	235.98	2.32	22.44	267.29	39.34	8.71	10.64	63.98	Peptidyl-prolyl cis-trans isomerase FKBP17-2
27461.m000101	233.11	232.14	66.9	43.07	10.96	19.77	5.41	189.82	129.82	158.81	160.24	107.56	217.21	267.21	170.3	238.99	Monodehydroascorbate reductase family protein
29788.m000318	151.31	121.7	98.11	54.67	20.65	266.48	59.68	146.02	146.2	202.13	155.08	26.12	121.42	43.66	119.92	98	60S ribosomal protein L35-like
29810.m000142	38.84	19.19	30.11	11.2	1.94	71.76	0.85	2.66	53.26	65.38	27.52	12.07	185.94	0.44	266.17	52.76	TPA: histone H3.2
30156.m001699	202.78	180.34	234.98	152.65	70.43	265.97	147.59	172.57	187.35	221.76	172.03	39.34	196.88	84.56	204.29	135.9	60S ribosomal protein L8
30170.m014302	10.85	17.78	2.22	1.19	3.37	0.8	2.96	265.79	45.47	13.68	41.94	39.92	18.43	16.64	14.59	27.1	glutathione S-transferase-like
27866.m000224	4.15	12.06	5.83	0.47	0.15	0.92	0.32	79.09	205.22	50.89	265.75	2.48	22.54	0.39	5.56	22.66	UDP-glycosyltransferase 74F2-like
29854.m001093	15.62	12.86	7.35	9.83	6.41	3.93	3.83	265.57	29.02	7.53	203.41	3.55	30.53	4.5	7.51	36.58	indole-3-acetaldehyde oxidase-like isoform X1
29908.m006135	6.33	3.75	2.81	3.86	1.8	10.38	0.86	3.05	77.87	25.81	41.48	265.4	23.61	35.02	9.74	24.34	chlorophyllide a oxygenase, chloroplastic
29804.m001543	0	0	0	0	0	0	0	0	0	0	0	0	0.1	265.36	0	0	late embryogenesis abundant protein group 8 protein
29794.m003324	35.59	34.56	10.82	5.99	3.48	8.63	1.7	79.38	107.16	19	60.28	265.26	35.14	15.06	33.71	94.13	glycine dehydrogenase (decarboxylating), mitochondrial
29844.m003337	41.3	40.11	0	0	0	0.26	0.06	1.87	173.45	81.78	265.21	34.69	41.24	4.5	38.61	63.02	Odontogenic ameloblast-associated
29044.m000164	15.07	28.67	58.36	61.77	31.24	19.98	19.48	0.3	53.07	264.98	45.63	97.63	2.58	11.01	19.64	3.7	probable serine/threonine-protein kinase WNK5
29612.m000376	208.52	208.11	116.62	59.44	16.15	193.97	33.53	163.4	190.99	264.94	191.69	93.46	186.01	92.02	183.65	142.14	40S ribosomal protein S17C
29333.m001066	103.99	192.13	108.46	108.01	92.34	88.83	79.6	118.64	121.1	264.85	141.81	104.14	167.74	177.36	105.01	124.4	MD-2-related lipid recognition domain-containing protein / ML domain-containing protein
29876.m000252	0.05	2.45	264.69	175.27	149.86	28.63	29.64	0	0.06	0.02	0.03	0	0.29	47.19	0.49	0	lactoylglutathione lyase family protein
29709.m001195	161.42	264.69	30.03	24.66	12.8	0	0	194.45	120.04	152.62	130.36	152.61	123.33	27.94	51.54	140.54	ethphon-induced protein
30170.m013882	0.92	264.64	0	0.01	0	0.02	0	0	0.87	9.01	6.89	1.41	1.16	17.63	0	1.77	UDP-glucuronate:xylan alpha-glucuronosyltransferase 2
27717.m000089	86.28	93.76	2.48	1.14	0.81	2.31	0.37	12.69	264.51	13.36	104.63	198.61	27.65	17.11	65.4	30.08	protein TRANSPARENT TESTA 12-like
30068.m002633	25.91	26.6	0.63	0.67	0.25	6.08	0.23	14.36	5.02	8.03	10.01	2.24	20.73	263.91	13.05	26.58	probable methyltransferase PMT18 isoform X2
29864.m001446	30.02	19.57	12.69	10.33	5.73	27.72	6.98	31.39	151.97	19.04	51.18	263.88	67.63	11.98	39.19	88.94	50S ribosomal protein L1, chloroplastic
30180.m001020	0.17	0	0.04	0	0.1	0.03	0	0	35.55	263.65	22.91	3.45	0.36	4.51	0.12	0	calmodulin-interacting protein 111 isoform X3
28883.m000726	58.36	39.87	34.71	27.94	22.61	32.77	20	39.04	263.44	13.9	83.81	190.97	110.83	8.13	64.68	197.59	30S ribosomal protein 3-1, chloroplastic-like
29900.m001612	139.21	111.29	263.25	233.4	166.74	121.69	129.57	125.59	82.75	143.14	87.34	22.86	103.2	39.86	101.53	109.07	ketol-acid reductoisomerase, chloroplastic-like
30055.m001616	131.61	40.19	0.92	0.23	0.81	0.1	0.59	22.54	12.38	25.1	10.59	2.03	5.56	2.93	262.98	5.75	probable CCR4-associated factor 1 homolog 9
30138.m004057	3.68	1.71	0.13	0	0	0.12	0	0.39	165.99	0.19	22.79	262.41	17.82	2.89	3.27	69.01	photosynthetic NDH subunit of subcomplex B 4, chloroplastic
28324.m000413	24.1	262.17	1.13	1.07	1.01	9.69	0.01	0	11.77	82.45	1.8	0.02	46.43	0.84	19.55	0.28	secoisolariciresinol dehydrogenase-like
30169.m006319	202.36	204.02	262.09	223.92	136.79	177.85	98.13	160.63	189.32	192.86	190.02	133.77	237.79	146.1	215.46	205.53	proteasome subunit alpha type-2-A
30178.m000856	184.6	144.76	0.42	0.82	0.37	9.98	0.03	255.56	47.14	40.87	81.2	50.26	107.58	262.03	110.19	64.48	serine carboxypeptidase-like 20
30026.m001445	216.56	228.55	109.17	75.48	45.3	67.4	79.61	143.41	261.91	118.71	244.62	145.97	179.23	246.12	199.59	186.3	shaggy-related protein kinase eta
30146.m003475	62.18	55.2	3.1	5.56	10.9	148.96	0.16	6.92	183.22	0.04	64.45	197.14	261.84	149.84	61.08	122.43	GDSL esterase/lipase APG
29830.m001442	68.5	67.42	0	0	0.03	0	0	261.25	61.79	12.26	21.92	14.9	111.12	3.77	42.35	41.64	4-hydroxy-tetrahydrodipicolinate synthase 2, chloroplastic-like
28161.m000220	58.71	43.44	24.04	13.67	5.71	66.81	15.4	38.77	260.8	22.07	114.88	195.85	102.93	17.57	74.14	163.5	50S ribosomal protein L29, chloroplastic
29780.m001370	89.85	89.02	78.74	51.14	32.64	118.93	81.35	260.65	82.44	103.01	72.5	42.92	95.8	142.11	91.5	90.49	NADH dehydrogenase
30073.m002196	128.19	174.99	219.23	175.02	96.5	57.84	77.48	260.63	86.3	143.99	108.98	54.9	129.48	144.86	86.15	111.71	2,3-bisphosphoglycerate-independent phosphoglycerate mutase
30170.m013821	5.31	3.77	3.5	2.19	2.94	0.35	2.81	260.51	5.98	3.06	2.07	1.47	20.48	75.35	10	41.46	probable isoaspartyl peptidase/L-asparaginase 2
30068.m002599	89.62	84.34	10.66	8.09	5.72	27.55	11.2	52.36	50.78	177.18	36.41	241.73	52.7	260.43	60.39	52.04	uncharacterized serine-rich protein C1E8.05
39948.m000032	0.41	0.39	0.29	0.68	0.52	260.27	175.3	1.19	0.12	1.18	0	0.68	0.94	0.7	0.67	0.39	endonuclease/exonuclease/phosphatase family protein
29938.m000598	215.35	197.19	203.46	99.23	34.74	204.47	98.36	187.76	102.68	260.07	156.87	14.94	138.36	24.29	155.73	170.97	elongation factor 1-alpha isoform X1
29711.m000320	170.64	176.7	259.96	244.55	133.2	122.19	144.95	170.23	104.32	181.33	99.42	59.91	107.52	155.77	128.17	165.14	translocon-associated protein subunit alpha precursor
29986.m001656	194.44	142.74	6.75	7.35	8.53	15.27	7.27	1.95	10.41	23.42	12.98	1.25	23.02	10.19	259.93	28.67	ethylene-responsive transcription factor ERF073
29226.m000077	120.73	114.41	115.13	84.12	30.82	150.29	21.35	75.89	121.95	259.44	96.57	54.28	114.74	69.04	125.69	89.24	40S ribosomal protein S5A
29729.m002398	60.34	100.97	107.06	87.55	49.58	15.28	33.76	259.18	81.71	76.15	100.44	61.95	70.46	81.17	37.69	89.65	quinone oxidoreductase-like protein 2 homolog
28193.m000306	49.8	41.88	34.43	33.48	26.17	32.16	11.63	34.32	258.8	21.56	81.86	219.19	101.12	13.34	65.99	170.53	50S ribosomal protein L19-1, chloroplastic
27394.m000344	64.7	241.66	26.73	12.33	4.62	23.07	10.08	258.6	45.71	185.83	77.76	30.36	137.19	215.76	45.92	85.66	pyrophosphate-energized vacuolar membrane proton pump
29969.m000267	54.43	29.22	0.17	0	0	0.34	0	0	13.73	5.14	3.46	129.91	50.83	258.57	19.52	76.85	ER glycerol-phosphate acyltransferase
30114.m000526	97.35	88.85	15.8	0.27	12.03	62.24	12.77	258.27	23.23	35.35	22.89	20.32	64.07	23.77	84.82	56.56	serine carboxypeptidase II-2-like
29736.m002010	249.62	158.91	1.76	2.45	2.75	58.28	0.23	159.15	85.06	27.5	258.1	7.04	127.85	6.79	113.54	150.43	homeobox-leucine zipper protein ATHB-13
29920.m000103	2.38	9.39	257.95	141.74	88.96	23	11.73	0	0	0	0	0	0	0	0	0	conserved hypothetical protein
29708.m000193	105.31	127.57	61.78	52.58	43.44	49.11	26.49	95.21	119.96	257.75	173.14	112.87	130.14	118.22	135.28	133.1	brassinosteroid insensitive 1-associated receptor kinase 1 -like protein
30190.m010921	25.4	28.94	26.83	17.88	14.9	69.34	33.98	22.87	158.21	21.04	65.84	257.41	50.89	24.17	26.72	96.64	DNA-directed RNA polymerase III subunit RPC6
30068.m002539	116.47	257.31	51.06	46.72	37.97	17.97	22.66	191.66	81.82	109.58	115.29	64.96	102.04	129.97	62.78	118.77	Trehalase 1
30076.m004675	103.47	257.15	0.46	0.38	0.01	1.76	0.18	24.35	9.07	19.86	25.65	1.23	55.69	3.99	35.57	9.99	probable beta-D-xylosidase 2
29801.m003154	16.91	43.48	3	1.17	0.75	3	1.52	20.72	257.11	12.81	237.54	53.28	49.7	29.36	19.7	65.45	abscisate beta-glucosyltransferase-like
29669.m000806	246.11	202.9	130.16	74.09	46.11	213.11	95.43	255.56	220.36	176.28	257.1	55.98	166.94	61.67	209.3	155.41	Eukaryotic translation initiation factor 3 subunit 5 family protein
29630.m000805	121.64	99.92	86.29	63.04	34.14	20.92	18.61	72.82	65.33	257.05	75.43	81.21	68.37	44.45	73.97	106.28	40S ribosomal protein S19-3
30169.m006515	1.79	1.47	8.61	8.09	12.07	6.61	0.08	22.01	1.11	0.12	0.77	0.5	18.74	256.81	1.94	3.77	probable protein phosphatase 2C 8
29381.m000072	34.25	23.19	0.49	0.8	0.29	2.74	0.38	4.24	38.57	162.27	59.73	27.3	255.88	41.19	60.3	176.22	low-temperature-induced cysteine proteinase-like
28708.m000187	91.88	87.42	15.05	7.6	1.99	26.12	2.19	255.58	64.1	69.57	70.87	58.03	187.37	129.37	128.94	96.6	auxin-induced in root cultures protein 12-like
28297.m000109	50.14	62.7	7.23	4.86	4.19	14.28	6.11	38.16	145.18	255.46	187.01	94.09	68.82	72.19	37.06	81	prosaposin isoform X1
29767.m000206	67.47	123.01	0	0	0	0	0	105.28	36.71	124.5	46.12	255.4	71.75	80.51	45.79	25.16	suppressor of disruption of TFIIS
30170.m013906	114.39	128.34	170.36	138.27	79.99	90.13	82.62	255.37	60.07	104.23	80.47	50.3	104.04	89.97	86.84	120	succinate dehydrogenase subunit 5, mitochondrial
29801.m003210	4.73	25.69	1.44	1.65	1.27	0.94	1.61	17.54	255.35	33.47	165.29	52.97	14.04	45.51	1.56	6.43	probable carboxylesterase 1
29968.m000665	170.51	193.48	0.93	0	2.69	0.1	1.85	254.82	53.78	54.01	77.71	44.45	21.43	108.28	84.14	35.39	PURPLE ACID PHOSPHATASE PRECURSOR family protein
30204.m001744	199.83	254.54	119.13	97.46	81.35	254.31	105.14	53.18	195.4	83.83	168.65	110.57	119.75	84.49	172.73	189.98	small ubiquitin-related modifier 1
29957.m001399	86.96	68.2	8.97	5.02	1.94	18.29	4.48	6.55	254.54	50.12	125.17	143.22	51.87	85.55	122.09	67.79	CBL-interacting serine/threonine-protein kinase 11
29629.m001374	231.26	254.41	21.14	24.2	23.8	42.75	25.04	31.97	30.41	21.97	46.47	11.85	86.65	17.39	98.49	75.43	fasciclin-like arabinogalactan protein 1
30190.m011003	143.83	105.79	89.9	63.86	24.88	39.8	20.77	39.9	89.4	178.53	82.5	37.69	120.71	43.52	254.38	155.1	non-specific lipid-transfer protein
29569.m000145	167.27	179.59	4.67	2.34	1.54	22.02	0.84	0.48	29.42	254.13	71.73	2.87	26.29	15.53	127.56	22.4	calmodulin-like protein 3
29889.m003354	33.55	23.93	14.11	10.51	7.74	26.5	6.83	27.47	200.72	17.31	72.21	254.11	68.43	16.04	48.48	101.72	30S ribosomal protein S1, chloroplastic
29693.m002038	22.37	6.09	6.27	0	2.14	253.88	10.77	0	7.69	9.78	5.04	2.07	15.49	19.93	46.51	5.03	conserved hypothetical protein
28076.m000410	251.48	238.43	203.13	111.77	44.91	11.9	0.37	198.61	203.98	253.6	206.39	30.56	251.48	97.13	235.11	196.42	60S ribosomal protein L12
29986.m001646	66.37	43.58	17.8	14.99	13.52	11.22	7.63	253.39	34.77	3.21	42.14	8.86	49.58	32.42	57.58	30.92	sucrose synthase 2
29629.m001395	0.51	4.81	0	0.24	0	0	0	0.55	241.26	0	253.36	116.44	32.82	11.34	3.16	3.22	BnaC03g71690D
30106.m000662	253.24	200.86	154.09	97.76	39.66	0.01	39.5	97.3	42.02	135.92	68.72	20.45	77.79	171.75	85.94	79.38	myosin-11 isoform X2
29900.m001602	34.4	25.72	11.39	8	4.33	44.27	11.3	34.66	189.86	21.86	51.65	253.15	50.86	12.77	41.79	85.95	50S ribosomal protein L34, chloroplastic
30169.m006427	204.22	177.82	198.03	115.44	43.54	253.13	57.45	147.21	130.92	222.53	140.56	35.99	207.48	63.42	202.97	130.41	40S ribosomal protein S2-4-like
29814.m000738	0.07	0.14	0	0.08	0.11	0.13	0	0.89	0.4	2.51	2.45	1.53	0.39	252.82	1.31	0.49	RING-H2 finger protein ATL66
29851.m002517	0	0	0	0	0	0	0	0	0	0	0	0.19	252.45	0	0	0	BnaC07g38740D
30147.m014445	0.06	1.29	252.36	138.85	122.77	2.25	179.93	9.56	0.06	0.12	0	0	0	0	0	0	bidirectional sugar transporter SWEET12-like
30129.m000362	11.75	34.16	0.1	0.11	0.13	4.3	0.12	0.67	60.84	110.65	252.32	62.65	61.52	5.55	15.67	110.67	conserved hypothetical protein
29596.m000692	0	0.02	0.01	0.05	0	0	0	0.01	0	0	0	0	200.5	252.09	0	0.01	glycine-rich family protein
27471.m000420	141.19	148.26	188.79	151.7	73.5	207.85	59.33	114.95	186.33	159.99	153.96	92.7	252.01	99.88	219.38	160.29	probable small nuclear ribonucleoprotein F
30111.m000714	126	132.46	251.98	239.98	114.99	191.22	126.44	108.67	79.42	130.47	82.66	58.8	133.66	92.5	127.05	127.19	adenylate kinase isoenzyme 6 homolog
27985.m000857	0	0	0	0	0	0	0	0.94	24.98	251.95	4.34	1.73	0.24	0.91	0	1.18	conserved hypothetical protein
29772.m000315	64.63	158.42	13.64	8.1	5.51	0.09	7.54	251.86	45.16	6.55	82.4	6.66	71.62	2.71	60.9	33.59	peroxidase 17-like
29908.m006093	107.22	251.83	0.1	0	0	0	0.05	39.96	15.86	211.55	173.45	2.76	59.38	74.02	144.9	7.48	plastocyanin-like domain-containing family protein
30055.m001563	73.43	61.63	220.58	158.02	105.59	213.78	251.54	80.1	97.42	117.42	122.46	20.49	88.91	48.82	62.48	91.36	ferredoxin, root R-B2
30099.m001699	87.52	28.66	55.84	27.97	24.46	102.39	8.97	7.56	7.61	251.33	23.08	2.49	22.99	1.16	14.16	20.06	serine carboxypeptidase-like 2
30170.m013979	27.11	32.36	33.66	23.44	9.47	14.11	7.86	55.52	251.17	19.18	84.74	210.46	99.81	25.29	38.58	137.92	30S ribosomal protein S9, chloroplastic-like
30008.m000803	13.21	5.97	0.42	0.19	0.17	3.21	0.44	1.02	121.94	3.56	49.07	251.06	55.71	11.02	16.92	90.82	28 kDa ribonucleoprotein, chloroplastic
30190.m010886	166.71	174.27	98.13	71.66	44.89	98.9	31.52	123.27	191.43	241.06	250.99	113.54	190	162.59	174.41	212.77	RAS-related GTP-binding family protein
29900.m001548	164.16	198	80.1	78.94	61.05	177.03	71.94	127.12	169.75	178.88	218.55	181.86	204.33	250.91	163.07	204.9	transcription elongation factor 1 homolog
30147.m014534	107.51	102.91	124.35	89.7	49.55	250.74	38.21	38.3	85.9	200.02	100.76	24.35	105.33	40.56	113.77	70.31	nucleolar protein 56-like
28546.m000073	125.59	100.85	88.8	39.27	26.96	250.38	63.99	97.14	132.23	144.88	102.79	75.27	193.62	164.5	200.5	160.58	histone H2B2
28470.m000429	250.1	114.89	166.91	161.64	63.69	151.68	93.29	0.11	197.75	7.85	2.54	100.21	30.75	24.4	166.97	39.56	protein GAST1-like
30115.m001239	183.26	217.84	90.96	51.47	23.28	127.4	31.27	120.85	106.5	249.96	131.7	43.83	131.96	101.62	117.49	144.25	Mitochondrial import receptor subunit TOM7 family protein
29929.m004735	0.06	0	0	0	0	0.03	0	0	0	0	0.18	0.13	0	249.96	0	0.06	lysine histidine transporter 2-like
29578.m000201	145.52	165.29	63.77	53.53	37.38	47.94	24.85	30.93	102.61	134.93	184.64	41.44	141.44	41.69	97.5	249.95	O-fucosyltransferase family protein
29820.m001026	141.51	101.6	40.14	21.52	12.31	33.7	19.25	93.52	105.32	61.87	108.98	11.94	46.54	31.79	249.92	27.46	Methyltransferases
30128.m008633	48.31	51.68	48.57	46.11	56.12	48.98	37.85	121.91	143.12	237.4	137.35	249.88	71.86	103.57	50.23	57.9	tRNA(adenine(34)) deaminase, chloroplastic
27482.m000144	220.54	249.78	4.16	0.92	0.91	18.63	0.05	60.48	11.87	22.61	11.46	0.7	37.75	0.89	126.23	17.67	UDP-glycosyltransferase 91A1-like
55585.m000022	10	4.5	0.76	0.44	1.01	0.38	0.54	0	74.05	2.43	33.58	249.77	40.36	25.63	13.2	84.81	rhodanese-like domain-containing protein 14, chloroplastic
29866.m000619	26.22	17.88	10.32	6.39	4.1	24.07	5.61	4.19	249.76	5.68	52.62	219.42	49.55	7.11	44.69	80.6	ribosome-binding factor PSRP1, chloroplastic
30146.m003502	35.86	31.4	64.78	61.83	21.32	112.82	17.51	0.65	72.01	60.85	249.46	5.49	143.58	52.49	174.22	81.54	auxin-responsive protein IAA26-like
30005.m001253	2.71	0.78	0.2	0.37	0	2.15	0.02	0.02	44.48	19.02	23.25	249.34	7.81	7.45	7.77	11.18	DUF2996 family protein
29742.m001406	0.49	0	0.14	0.25	0	0.06	0.11	0.14	2.09	0.9	0.76	3	249.2	5.77	0.57	1.72	cytochrome P450 703A2
29801.m003088	4.61	0.48	0	0.05	0.01	0.75	0	27.77	39.17	141.68	24.69	22.55	249.02	41.55	30.61	120.69	limonoid UDP-glucosyltransferase-like
30174.m008727	2.42	3.81	13.46	15.24	26.67	24.67	36.23	2.2	21.4	249.01	30.97	18.29	14.97	15.98	2.52	7.34	BnaC08g03130D
30131.m007139	241.72	177.44	82.94	49.79	28.17	102.96	36.14	219.34	120.16	135.88	123.46	197.44	112.99	182.68	248.98	87.15	arginine decarboxylase
29983.m003274	20.61	25.57	5.95	1.36	0.68	10.34	3.02	65.98	248.96	44.43	165.44	12.46	38.99	3.22	44.81	27.02	wound-responsive family protein
29848.m004500	6.49	44.25	0.47	0.84	0.33	1.9	1.19	1.16	31.05	74.08	248.79	27.93	15.54	1.97	4.76	18.24	nucleoid DNA-binding family protein
30152.m002399	138	61.75	9.29	5.89	4.19	17.79	6.76	26.38	135.47	47.22	153.98	129	164.06	55.06	49.24	248.67	DNA-damage-repair/toleration protein DRT100
28830.m000227	0	0	0.1	0	0	0.03	0	0.05	1.57	248.29	0	0	0	0	0	0	germin-like protein subfamily 1 member 14
29676.m001644	0	0	79.48	73.46	247.97	7.37	47.36	0	0.32	0	0.09	0.1	0	0	0	0.06	reticulon-like protein B13
30169.m006310	0.47	0.21	0.1	0	0	0.12	0.01	0	0.24	0.37	0.3	0.78	0.18	247.77	0.53	0.13	patellin-4-like
30169.m006262	107.32	166.51	247.64	200.72	96.43	64.72	56.34	109.16	10.88	69.32	74.03	0.02	95.19	120.82	84.07	53.71	7-dehydrocholesterol reductase isoform X2
29950.m001122	106.59	78.93	54.74	45.86	26.43	84.92	38.12	247.44	78.33	35.26	82.61	26.05	76.03	40.91	112.32	94.59	eukaryotic translation initiation factor NCBP
29980.m000174	215.11	203.97	189.17	109.92	64.64	247.34	125.14	147.12	222.03	243	204.02	66.65	175.65	89.53	161.03	148.53	40S ribosomal protein S7-like
30174.m008648	168.49	203.55	53.2	37.89	31.78	34.33	16.95	102.56	229.56	221.76	247.07	156.9	154.04	165.24	160.23	183.32	protein BPS1, chloroplastic
28320.m001124	31.38	21.36	0	0	0	0.07	0	83.4	200.71	2.01	137.19	246.97	99.23	21.03	30.31	161.87	2-alkenal reductase (NADP(+)-dependent)-like
29629.m001372	68.59	56.52	0.22	1.48	1.56	13.47	1.64	150.45	50.52	24.36	246.92	27.17	51.08	10.17	24.57	147.19	nudix hydrolase 10-like isoform X1
28738.m000149	134.55	177.21	24.09	21.44	21.05	14.64	19.15	50.14	169.81	84.63	246.77	89.38	136.7	96.2	92.45	212.82	glutathione S-transferase F9-like
29709.m001190	216	163.64	246.54	140.83	55.81	180.22	73.3	194	173.15	244.56	195.83	72.97	184.16	68.89	193.72	167.12	60S ribosomal protein L37a-2
30293.m000014	133.86	223.32	73.83	79.9	61.82	71.7	62.47	162.86	157.8	167.66	243.31	113.43	163.77	52.67	87.51	246.03	Oxidoreductase, zinc-binding dehydrogenase family protein
29844.m003174	38.25	28.97	0.07	0.13	0.15	4.41	0	2.46	213.46	90.42	151.84	245.79	10.86	8.31	5.42	24.39	auxin-responsive protein IAA14-like
29692.m000544	89.92	102.42	156.04	156.65	152.04	128.27	187.94	0.04	43.56	70.56	39.16	245.74	96.66	213.63	43.52	165.52	probable ADP-ribosylation factor GTPase-activating protein AGD13 isoform X3
29939.m000540	2.39	245.65	1.38	0.26	0	0.26	0.34	0	4.08	4.8	9.42	2.08	10.12	23.96	3.79	10.93	RAB6-interacting golgin-like
29739.m003707	15.18	4.69	1.69	0.11	0.73	5.45	0.13	6.88	129.8	5.08	28.4	245.42	72.6	12.94	17.07	217.79	Peroxiredoxin Q, chloroplastic; AltName: Full=Thioredoxin reductase; Flags: Precursor
29681.m001353	44.44	55.18	57.22	31.2	11.77	18.1	12.22	245.35	32.66	20.38	35.39	28.63	59.98	65.77	35.19	54.25	probable pyridoxal 5'-phosphate synthase subunit PDX1
28708.m000185	0	0	0.11	0	0	0.16	0.08	0	0	0	0.1	0	0.86	245.29	0.11	0	auxin-induced in root cultures protein 12-like
30170.m014360	213.35	183.01	171.89	136.95	78.42	164.87	42.8	70.57	156.9	148.72	155.5	57.5	213.53	65.5	244.86	165.46	small nuclear ribonucleoprotein D3
29726.m003993	1.8	3.06	0.67	1.06	1.6	4.64	0.38	0.18	67.6	244.81	16.38	37.75	54.02	4.74	4.15	11.77	CASP-like protein 1D1
30169.m006347	234.29	220.29	244.59	145.75	61.65	231.96	74.58	158.7	171.68	226.04	182.92	56.89	186.36	125.67	184.08	179.71	Evolutionarily conserved C-terminal region 2 isoform 2
29783.m000313	109.11	138.67	49.68	32.78	16.38	58.46	45.38	244.48	57.28	209.41	70.88	41.14	66.41	128.12	54.85	98.26	cytochrome c oxidase subunit 6b-3
29907.m000623	0	0	0	0	0	0	0	0	0	0.02	0.16	0	0	244.29	0.03	0.03	reticulon-like protein B2
30113.m001448	30.85	30.16	243.95	173.22	82.77	60.22	47.13	22.57	33.88	31.78	22.3	29.67	30.15	41.73	28.74	31.78	Malonyl-CoA : ACP Acyltransferase (MCAAT)
30170.m013712	115.3	114.81	219.57	177.95	119.34	243.91	138.85	85.98	95.23	123.99	100.03	161.62	110.77	131.89	97.7	149.24	Localized to the inner membrane of the chloroplast
29889.m003270	130.29	158.31	48.01	37.5	15.58	81.76	23.84	136.89	95.42	243.83	116.86	104.66	119.85	176.5	112.68	115.33	GTP-binding protein SAR1A
29726.m003980	86.73	94.89	138.23	100.74	72.62	243.76	72.61	23.18	41.57	64.09	59.9	25.9	101.06	213.95	60.69	106.07	acyl carrier protein 1, chloroplastic-like
29883.m001981	38.04	13.95	15.32	8.81	1.18	121.4	1.28	0.48	42.28	43.13	12.24	2.11	113.89	21.03	243.71	37.45	histone H2A variant 1
29900.m001616	0	0	0	0	0.05	0	0	0	0.04	3.3	0.08	0	0.85	243.68	0	0	zingipain-2-like
29876.m000250	195.16	243.62	118.37	70.06	61.73	0.01	21.59	144.86	121.58	87.9	190.81	46.84	168.23	186.76	158.46	155.3	ubiquitin-conjugating enzyme E2 7
30174.m008666	11.09	13.56	21.52	14.31	0	24.94	8.25	243.62	3.61	3.82	6.72	2.85	19.45	14.13	17.4	9.93	3-methyl-2-oxobutanoate hydroxymethyltransferase 1, mitochondrial-like
30147.m014367	23.72	13.6	21.2	17.56	8.01	17.25	12.76	66.34	183.63	31.84	81.02	243.45	55.97	17.94	33.72	80.76	Pterin-4-alpha-carbinolamine dehydratase 1 isoform 1
29693.m002016	116.84	116.68	116.78	57.44	24.5	199.06	50.49	97.88	120.83	243.16	112.03	61.31	93.47	50.6	105.12	79.28	40S ribosomal protein S14
27798.m000592	10.25	12.42	16.48	22.28	6.3	10.07	12.03	242.98	12.64	28.83	21.47	17.05	28.88	13.69	13.88	12.93	mitochondrial uncoupling protein 1 isoform X2
29751.m001880	6.27	2.91	0.01	0.01	0.03	0.35	0.34	0.08	120.65	0.33	32.43	242.95	38.78	3.44	9.9	77.21	protein TIC 62, chloroplastic
30190.m011169	1.41	0.28	242.93	179.25	74.18	0.6	133.45	8.87	4.95	4.05	1.57	3.26	3.19	0.14	0.14	0.43	CLE15 protein
30138.m003946	0.4	242.83	0	0.01	0	0	0	0.01	4.65	14.47	26.64	1.79	4.25	26.34	0	3.93	COBRA-like protein 4
29810.m000143	28.89	19.13	42.91	31.81	7.48	159.43	7.44	4.42	50.25	65.83	19.72	20.65	146.95	9.59	242.82	40.53	TPA: histone H3.2
29805.m001478	0	242.66	0	0	0	0	0	0	0	0	0.04	0	0	0.27	0	0	secondary cell wall-related glycosyltransferase family 43
28644.m000909	23.26	1.13	3.03	0	0.02	2.48	0.28	1.75	2.28	123.18	12.61	19.3	242.49	6.21	58.71	87.54	laccase-14-like isoform X1
28153.m000281	1.88	3.91	0.04	0.02	0	0.09	0	0	0.72	0.01	2.03	0.32	4.76	242.38	0.69	1.43	Glutelin type-B 5
30146.m003584	47.28	64.25	11.34	9.86	8.48	3.62	1.56	86.07	44.58	42.77	53.19	71.76	54.18	242.33	30.16	59.68	ras-related protein Rab7
29933.m001440	0	0	55.71	54.93	106.93	95.08	242.23	0	0.04	0	0.75	0.04	0.83	0.08	0.07	0.07	protein MOTHER of FT and TF 1-like
29816.m000695	0.55	1.59	0	0.05	0	0	0.06	0.98	67.79	160.81	91.29	9.72	28.53	0.99	0	241.97	MLP-like protein 328
29815.m000509	0.03	0	0	0	0	0.01	0	0	0.01	0	0	0	0.02	241.82	0.01	0.08	cytochrome P450 76A1-like
29884.m000183	1.05	2.39	1.57	0.55	1.25	0.17	0.38	241.7	0.28	0.05	0.44	0.05	0.1	2.92	0.15	0.28	triacylglycerol acidic lipase TAL4
29631.m001033	215.44	241.43	161.13	139.06	76.94	148.43	64.6	144.4	120.88	152.89	148.86	54.91	173.62	161.69	151.24	152.04	Nucleic acid-binding, OB-fold-like protein
30128.m009003	43.23	24.57	16.84	10.07	5.72	18.46	3.34	21.51	183	28.34	70.13	241.16	104.51	21.58	64.36	119.44	DEAD-box ATP-dependent RNA helicase 3, chloroplastic
29851.m002510	0.63	2.53	1.04	1.09	1.86	0	0.67	26.88	240.87	10.86	81	53.28	33.16	13.04	0.35	28.17	salicylic acid-binding protein 2-like
30221.m002257	22.39	25.84	26.45	14.07	6.19	5.14	0.77	125.84	52.48	56.56	41.25	38.64	240.75	66.95	27.24	45.84	protein STRICTOSIDINE SYNTHASE-LIKE 3-like
29736.m002065	73.35	49.59	13.55	9.06	1.96	16.12	7.72	3.3	66.4	83.84	27.24	240.67	197.06	107.53	33.41	114.23	glutathione S-transferase U18-like
28320.m001111	198.18	184.69	85.89	75.15	47.03	210.93	34.02	82.31	216.77	187.62	240.62	103.33	182.12	125.45	225.43	150.6	Alba DNA/RNA-binding protein
30055.m001560	71.98	77.92	87.58	69.8	42.88	109.13	46.98	89.59	77.01	240.49	85.77	84.74	80.31	71.24	47	61.17	60S ribosomal protein L10aA
29737.m001220	0.18	0	0	0.02	0	0.02	0	0.01	0	0.03	0.02	0.09	0.68	239.92	2	0	glycerophosphodiester phosphodiesterase GDPDL6-like
29976.m000489	0.05	0.29	0.04	0.46	0	0.03	0.06	0.06	0.25	0	0.01	0.03	1.79	239.77	0.08	1.71	lysosomal beta glucosidase-like
28525.m000271	178.24	239.32	19.36	7.52	3.32	14.62	4.12	50.27	31.73	48.59	31.79	2.54	51.16	19.42	87.02	163.83	cytochrome c oxidase assembly protein COX15 isoform X2
30221.m002222	239.15	167.59	104.53	70.45	9.16	35.54	7.53	38.03	17.87	69.14	34.94	3.96	33.5	6.16	84.22	27.16	beta-xylosidase/alpha-L-arabinofuranosidase 1
28200.m000194	37.57	23.28	2.73	1.68	1.16	0.43	1.54	12.48	238.99	156.93	87.74	52.8	36.81	62.01	21.36	10.2	vacuolar invertase
30148.m001431	0.05	0	0.05	0	0.06	0.03	0	0	0.62	0	0	0	238.93	1.46	0	0.28	aspartic proteinase CDR1-like
27448.m000068	50.32	59.78	35.31	27.1	15.96	20.78	20.1	21.06	50.91	238.73	148.12	68.8	53.33	29.32	43.4	45.38	probable sodium-coupled neutral amino acid transporter 6
29889.m003272	58.56	52.13	238.64	180.44	82.09	58.46	43.35	31.2	44.19	34.57	37.18	22.47	56.39	40.19	59.59	71.42	dihydrolipoyl dehydrogenase 2, chloroplastic-like
29851.m002403	0.45	0.09	0.1	0.1	0	0	0.06	0.34	0.08	0.05	0.17	0	238.47	10.2	0.17	0	conserved hypothetical protein
29629.m001408	99.76	166.93	36.5	39.28	30.68	69.44	44.67	54.28	144.39	101.05	238.39	46.81	90.25	101.86	79.49	114.78	RPM1-interacting protein 4-like isoform X2
29729.m002310	147.92	143.99	114.71	54.28	56.46	42.49	32.66	233.72	238.29	40.19	164.04	29.32	186.67	40.21	154.45	184.77	protein EARLY RESPONSIVE TO DEHYDRATION 15-like isoform X1
29687.m000566	117.36	127.38	237.66	231.35	165.67	155.49	159.58	195.4	59.93	66.51	49.43	63.33	74.52	49.17	77.48	67.69	leucine aminopeptidase 1-like
29482.m000171	0.36	237.45	0.01	0	0.02	0	0.01	0.01	0.99	19.25	29.34	1.96	0.12	66.43	0.01	2.54	cellulose synthase family protein
30174.m009039	34.48	47.79	237.27	215.37	181.41	56.34	77.28	9.42	31.35	98.48	35.92	17.42	33.28	31.83	21.52	22.89	enolase 1, chloroplastic
29629.m001359	2.24	34.5	0.04	0.23	0.46	0.03	0.19	0	6.53	236.69	0	0.02	0.08	0	1.12	6.79	BURP domain-containing protein 17-like isoform X1
29889.m003358	121.75	124.94	68.82	41.2	24.17	37.93	17.27	193.29	151.79	113.6	107.57	236.57	131.66	126.02	104.95	143.63	dihydrolipoyl dehydrogenase 1, mitochondrial
29726.m003996	3.11	4.53	1.44	2.74	4.75	3.48	3.14	236.41	16.37	10.2	13.84	7.54	11.7	17.84	6.46	13.86	RING finger and CHY zinc finger domain-containing protein 1
29854.m001136	4.6	3.73	1.54	6.11	9.52	236.11	0.03	0	80.04	0.22	3.81	96.33	153.5	25.1	4.91	193.85	Plant-specific transcription factor YABBY family protein isoform 1
29927.m000617	121.94	50.56	0.55	0.25	0.2	0.08	0.1	6.14	22.92	134.77	7.28	17.09	15.55	6.72	235.82	13.21	endochitinase A-like
28176.m000272	174.76	194.48	151.89	145.82	106.23	88.69	54.12	235.68	88.27	102.48	117.65	74.51	141.13	160.57	133.59	136.58	selT-like protein
29910.m000952	0.03	0.39	168.59	78.39	16.14	1.65	72.94	9.88	40.51	1.68	235.16	3.6	3.47	0.93	0.06	7.19	eukaryotic translation initiation factor 2D isoform X1
29801.m003204	0.02	14.37	0	0	0	0.12	0	4.02	0	0.84	0	0.6	4.94	235.06	1.63	0	cyclin-dependent kinase inhibitor 7-like
30174.m008616	11.57	17.3	235.03	177.61	102.87	71.46	107.17	3.54	43	2.39	16.4	68.74	19.64	9.81	16.52	30.44	phosphate transporter
29927.m000601	219.49	234.99	1.14	0.19	0.4	4.52	0.34	0	6.44	2.75	4.93	8.58	2.9	0.54	13.02	22.48	auxin-responsive protein IAA29-like
29693.m002018	159.94	172.18	113.57	102.14	87.29	234.89	69	105.4	119.43	117.75	175.16	40.04	163.99	74.87	151.96	139.29	prefoldin subunit 6
30169.m006481	37.52	14.98	58.18	31.37	2.74	120.4	8.65	0.05	45.62	67.58	24.99	1.28	90.48	1.53	234.8	28.35	ubiquitin-conjugating enzyme E2 20
29929.m004640	0	0.05	0	0	0	0.01	0	0.03	3.8	0	1.98	0	234.75	0.71	0	1.37	4-coumarate--CoA ligase-like 1
29597.m000293	0.84	1.63	0.13	0	0.16	0	0	0.01	0.05	0.14	0.11	0	234.5	0.11	0	0.04	conserved hypothetical protein
28304.m000173	43.32	26.28	32.98	24.63	15.76	48.2	19.46	21.03	228.66	18.75	80.58	234.44	110.14	10.62	60.27	176.88	50S ribosomal protein L13, chloroplastic-like isoform X1
30174.m008909	100.9	31.71	118.02	79.29	35.02	32.99	19.56	79.49	71.03	55.24	86.3	17.52	163.71	10.26	231.94	234.33	fasciclin-like arabinogalactan protein 10
29761.m000422	8.12	10.12	4.47	3.08	1.89	7.75	2.94	5.12	69.3	14.09	27.3	234.25	17.64	7.92	7.32	21.55	translation factor GUF1 homolog, chloroplastic isoform X1
29728.m000814	26.31	20.55	18.7	13.14	8.55	30.13	9.91	28.67	210.94	13.22	47.49	234.09	76.73	17.73	50.7	112.72	50S ribosomal protein L21, chloroplastic
29681.m001311	2.48	2.22	0.15	0.28	0.31	5.44	0.03	2.63	23.92	0.56	4.41	233.93	18.1	8.63	4.91	30.5	sodium-dependent phosphate transport protein 1, chloroplastic isoform X1
29739.m003659	104.93	92.16	155.71	95.59	68.07	15.54	11.75	57.43	166.95	154.38	90.96	112.47	187.07	233.77	169.22	163.5	JAZ11
30128.m008909	1.04	0.31	0.06	0	0.25	2.12	0	233.7	76.62	76.77	222.24	38.59	54.22	1.55	1.83	1.93	nicotianamine synthase-like
29680.m001743	0.33	0.34	0.07	0.16	0	0.18	0	0.04	62.57	0.01	137.12	25.93	214.96	2.33	0.43	233.43	Two-component response regulator
29739.m003626	233.42	59.14	6.78	2.3	4.49	47.7	1.69	6.67	22.54	0	6.79	2.96	57.2	1.47	117.49	76.75	LRR receptor-like serine/threonine-protein kinase ERECTA
30055.m001558	68.12	89.09	98.63	80.7	45.12	121.1	61.72	90.85	78.89	233.31	95.08	87.17	75	71.62	54.53	70.98	conserved hypothetical protein
30190.m010876	72.25	48.07	1.74	0.63	0	3.04	0.68	2.38	233.24	15.07	62.94	0.49	6.83	33.85	57.7	1.75	Pesticidal crystal cry1Ag
29983.m003116	146.67	233.08	1.7	0.46	0	3.94	0.2	0.08	60.41	170.45	124.88	6.4	12.82	3.71	32.25	33.01	fasciclin-like arabinogalactan protein 13
30128.m008823	102.34	214.42	72.76	58.22	38.21	52.73	45.77	61.47	80.58	153.39	88.36	96.66	93.3	233.05	80.01	94.84	REF/SRPP-like protein At3g05500
29842.m003580	16.62	14.21	22.67	16.05	12.92	21.35	4.91	8.76	89.82	43.84	50.02	232.99	45.1	10.56	45.34	117.79	5'-adenylylsulfate reductase 1, chloroplastic
30156.m001760	0.83	0.48	1.28	0.2	0.07	0.2	0.12	0.16	18.69	232.74	2.34	0.39	1.21	0.25	0.21	3.17	peroxidase 3-like
29739.m003673	150.5	232.7	28.43	8.09	1.03	196.9	13.41	6.8	30.79	2.77	14.07	2.56	81.26	9.59	132.1	151.78	conserved hypothetical protein
29637.m000728	96.29	100.5	87.19	66.67	45.29	115.63	41	232.56	65.36	112.46	70.61	74.96	91.98	94.61	71.74	84.36	NADH dehydrogenase
28659.m000076	4.05	19.62	0	0.06	0.21	2.38	0.08	0	106.2	128.57	232.49	190.04	24.95	15.45	3.06	96.91	18.1 kDa class I heat shock protein-like
29681.m001360	3.17	2.23	10.5	5.73	2.66	25.97	2.44	47.75	58.03	76.49	47.1	18.4	28.06	232.28	10.7	34.67	omega-3 fatty acid desaturase
29848.m004528	0	0.57	81.08	49.9	62.48	222.51	232.05	5.91	0.12	0.18	0	0	0.35	9.16	0	0	probable protein phosphatase 2C 60
30189.m001676	120.48	136.38	86.85	78.59	39.08	51.73	26.3	231.92	76.35	131.83	73.48	55.67	88.7	180.66	98.03	79.68	succinyl-CoA ligase
30162.m001264	152.37	165.13	99.08	60.01	38.28	138.5	56.9	153.79	196.61	182.09	188.9	231.88	159.91	154.81	136.32	208.67	ankyrin repeat domain-containing protein 2
30170.m014182	8.82	33.95	0	0.59	0.1	0.01	0.21	45.55	17.12	46.12	20.37	12.44	136.52	231.25	5.65	9.47	conserved hypothetical protein
28470.m000422	8.29	10.42	8.28	6.29	5.77	4.92	5.93	231.24	29.05	23.7	18.66	8.12	8.96	19.37	7.2	6.67	triacylglycerol lipase SDP1
29885.m000144	167.69	166.55	89.81	69.38	46.82	148.48	30.75	231.05	143.09	95.21	143.72	136.54	177.83	65.88	145.16	215.94	alcohol dehydrogenase class-3
29844.m003184	41.36	31.77	22.12	15.64	11.77	38.33	14.08	230.94	43.44	190.98	74.12	26.64	49.77	67.51	49.55	46.7	CBL-interacting serine/threonine-protein kinase 4-like
28207.m000106	75.27	101.75	60.58	48.26	27.38	3.4	1.82	230.92	73.3	163.03	86.53	75.69	96.82	146.6	63.99	96.68	NADH dehydrogenase
28226.m000841	0	0	0	0.17	0	0.03	0	0.2	0.03	0.11	0.09	0.13	0.03	230.73	0.03	0	fasciclin-like arabinogalactan protein 3
29724.m000856	142.5	133.43	73.56	46.06	26.16	111.31	37.79	230.56	155.42	173.87	170.86	127.95	149.38	128.08	134.51	175.12	14 kDa zinc-binding protein
30055.m001573	140.45	85.03	85.1	38.88	23.26	230.15	44.52	68.8	94.78	132.72	79.99	44.87	84.53	31.96	116.49	91.12	40S ribosomal protein S25
30027.m000821	0	0	0	0	0	0	0	0	11.47	0.25	0	230.04	0.42	0.42	0	1.64	dynein light chain 2, cytoplasmic
30170.m013987	11.07	229.92	4.39	2.89	4.35	0.69	4.86	1.22	15.51	66.52	38.36	5.17	8.93	102.29	8.91	25.34	glycosyltransferase family GT8 protein
30076.m004684	152.24	229.88	63.78	56.75	43.61	97.01	21.88	132.4	69.29	139.31	84.57	30.27	134.95	128.82	105.57	132.77	probable protein disulfide-isomerase A6
29836.m000572	0	0	0.2	0	0	0.14	0.21	174.09	10.28	229.71	1.48	10.28	2.28	0	0.25	0.76	conserved hypothetical protein
30174.m009116	120.06	139.76	39.13	31.36	25.53	229.66	31.47	32.2	49.33	44.16	75.51	22.09	101.8	30.99	184.05	120.03	PLASMODESMATA CALLOSE-BINDING PROTEIN 3
30171.m000418	6.02	3.45	3.66	3.27	2.47	7.1	1.9	0.48	229.53	14.13	96.1	52.79	4	47.88	9.48	3.84	protein REVEILLE 1 isoform X2
30138.m003968	27.9	33.78	7.58	7.41	3.98	11.93	4.53	30.82	22.05	35.75	25.92	27.43	22.6	229.48	21.63	41.94	phospholipase C3
28470.m000431	229.46	195.93	79.16	96.78	43.38	92.17	68.11	36.6	71.18	173.61	90.22	99.13	109.59	161.14	172.42	156.6	protein EARLY RESPONSIVE TO DEHYDRATION 15
30114.m000508	62.27	229.44	7.28	3.38	1.96	19.01	2.07	4.38	8.09	6.36	7.03	1.69	101.95	119.08	38.01	21.61	heptahelical transmembrane protein 2
29188.m000051	60.47	106	3.53	4.49	1.59	13.41	0.58	10.58	116.08	5.13	84.68	229.44	47.79	9.6	77.88	147.13	Cytochrome P450 superfamily protein isoform 1
29675.m000392	0	0	0.01	0	0.02	0	0	0	0.01	0.07	0	0	0.81	229.4	0.02	0.19	glutamine synthetase nodule isozyme-like
30170.m013647	0.17	0.06	0.06	0.44	0.2	7.53	0	0	24.58	16.62	229.17	0.04	24.92	1.09	0.23	2.83	homeobox protein knotted-1-like 2
29950.m001124	3.76	23.86	0.02	0.34	0.06	1.68	0.07	9.03	158.01	78.54	228.98	118.76	108.72	100.94	6.93	171.88	Echinoderm microtubule-associated protein-like 6
29794.m003349	1.43	0.39	0.1	0	0	0.06	0	0	43.26	228.65	8.14	0.4	1.38	33.05	4.78	0.58	probable protein phosphatase 2C 72
29908.m006203	52.16	41.55	34.8	16.83	14.92	43.01	19.84	86.33	228.64	22.37	66.72	183.76	82.96	20.2	59.57	133.88	30S ribosomal protein S13, chloroplastic-like
30170.m013847	138.29	123.33	85.06	57.39	33.2	199.77	37.68	104.95	148.44	228.58	171.79	106.07	137.72	111.24	132.15	102.58	polyadenylate-binding protein 2-like
28603.m000167	12.3	0.3	1.14	3.33	4.85	90.06	1.73	4.68	53.23	227.85	18.83	0	28.88	0	25.72	85.8	14 kDa proline-rich protein DC2.15-like isoform X3
29907.m000652	0.87	0.11	3.2	5.61	15.93	227.76	0.2	0	9.81	0.06	0.68	0	56.83	1.29	19.78	3.37	GDSL esterase/lipase At1g71691
29854.m001108	174.17	227.66	50.42	21.1	9.8	91.67	6.35	136.63	82.29	214.7	215.56	30.75	165.27	135.34	113.51	175.93	5-methyltetrahydropteroyltriglutamate--homocysteine methyltransferase
30128.m008557	11.06	13.73	5.75	4.77	3.82	0.43	2.13	5.98	84.59	9.59	35.4	227.45	14.18	9.19	7.43	41.64	F3H9.20 protein
29908.m005952	48.67	103.53	77	55.12	24.87	20.42	15.22	93.34	95.39	226.94	131.79	195.62	109.41	36.83	47.01	88.78	eukaryotic translation initiation factor
29740.m000476	99.43	116.1	94.06	77.59	35.31	88.51	38.83	226.83	66.28	116.44	75.56	40.94	84.98	141.47	67.38	85.86	ATP synthase D chain, mitochondrial
27798.m000603	2.07	2.35	0.86	0.07	0.49	0.72	0.02	0.38	0	0.25	0.08	0.34	1.33	226.07	0.55	0.03	beta-tubulin 5
30170.m014166	30.49	25.02	7.49	8.19	4.03	12.48	3.64	19.79	74.81	18.32	17.8	225.88	33.96	41	26.81	22.48	ATP sulfurylase 2
33703.m000014	106.76	225.57	19.67	11.96	7.89	126.84	15.72	4.09	84.25	81.19	102.66	47.11	191.88	188.98	145.32	107.11	ankyrin repeat domain-containing protein 30A isoform X1
29629.m001353	22.3	19.22	12.96	9.34	5.1	36.84	12.17	18.77	202.5	10.97	48.13	225.52	66.13	5.38	37.78	91.25	30S ribosomal protein S10, chloroplastic
30076.m004497	0	0	0	0	0	0	0	28.34	10.88	225.45	0	0.37	2.15	10.15	0	2.29	serine protease inhibitor, Kazal-type family protein
45457.m000037	0.37	0.26	0.03	0	0	225.34	216.2	1.72	0.95	0.5	0.33	0.87	0	1.37	0.78	0.63	NADH-ubiquinone oxidoreductase chain 2
29742.m001446	30.08	21.51	2.66	3.64	1.31	6.99	1.5	6.44	159.21	1.23	65.77	225.14	80.6	10.69	27.41	160.36	A_IG002N01.31 gene product
29613.m000365	32.03	7.94	0.43	0.03	0	2.27	0.43	3.39	9.76	7.38	15.35	2.91	3.83	224.9	6.01	35.83	actin 11, partial
30190.m010828	59.78	22.67	38.28	22.42	10.38	19.06	23.02	0.56	81.11	55.56	77.94	28.02	96.4	16.45	28.78	224.67	endo-1,4-beta-glucanase
51908.m000014	48.23	81.24	1.1	3.38	1.87	9.88	0.23	10.02	89	5.28	61.25	224.5	33.75	7.22	65.28	113.11	cytochrome P450 90A1
30190.m010929	6.86	10.88	33.41	10.59	10.45	224.41	71.05	0.78	19.66	23.18	5.14	7.34	30.89	2.26	23.97	86.66	protein CASP-like
29680.m001664	73.68	31.17	11.1	10.71	2.6	52.55	5.32	2.06	25.58	9.25	27.2	2.99	60.38	3.35	224.22	50.77	SSXT family protein isoform 1
29900.m001585	91.02	224.06	20.06	9.43	5.28	10.66	5.38	121.08	20.06	20.09	36.87	21.72	66.18	55.68	43.94	11.8	GDSL esterase/lipase At5g45920-like
29844.m003369	0	0.84	0.03	0.03	0.11	0.01	0.04	2.27	11.03	19.04	6.6	6.68	2.68	224.05	0.16	0.91	sugar transport protein 13-like
29929.m004589	179.33	146.3	116.45	77.03	51.08	223.97	116.11	141.38	191.64	132.6	187.13	93.75	194.89	81.64	206.03	190.98	zinc finger family protein
29841.m002863	50.4	55.81	206.55	118.64	93.08	223.91	123.25	3.36	40.08	92.35	37.03	78.75	64.2	62.15	65.24	38.23	palmitoyl-monogalactosyldiacylglycerol delta-7 desaturase, chloroplastic
28226.m000859	1.69	9.22	10.94	7.63	14.19	0.14	7.4	32.81	0.66	56.98	7.6	0.28	19.37	223.74	2	8.32	Ankyrin repeat and KH domain-containing mask
30131.m006851	7.27	5.93	1.21	2.49	2.85	60.01	2.02	0.04	143.98	0.4	45.32	223.7	38.74	3.61	15.9	70.53	photosynthetic NDH subunit of subcomplex B 1, chloroplastic
30170.m014276	6.71	0.13	0.13	1.85	3.75	26.43	0	1.7	29.67	29.88	13.35	1.42	65.79	223.58	27.9	16.33	expansin-A11
30147.m014069	145.83	166.37	32.59	23.2	11.53	16.14	11.62	65.63	130.2	223.16	120.7	223.54	101.54	165.21	117.75	78.2	homeobox-leucine zipper protein HAT5-like
28349.m000062	223.4	161.66	13.07	6.98	3.98	29.54	6.49	23.15	18.71	186.67	70.51	5.97	19.55	52.41	191.4	39.79	expansin-like A2
30146.m003569	45.32	26.2	17.76	9.96	5.94	30.99	9.96	68.91	223.33	15.7	66.83	103.3	65.17	11.77	55.45	113	30S ribosomal protein S17, chloroplastic
29685.m000485	0.05	0	0	0	0.06	0	0	0	0.88	0.08	0.24	1.03	0.24	223.28	0.1	1.1	mitogen-activated protein kinase kinase kinase 2-like
29005.m000260	73	33.33	20.53	7.08	1.5	105.37	2.84	7.17	18.11	17.48	29.45	0.82	75.48	6.16	223.13	39.52	glucan endo-1,3-beta-glucosidase 2
30190.m011214	10.78	0.09	0	0	0	0	0	0	45.01	0.92	130.43	49.47	74.78	0	0	223.13	glutamate--cysteine ligase, chloroplastic
29929.m004592	1.81	223.07	0	0	0	0	0	0	4.52	17.35	24.04	0.1	2.53	0.64	0.37	4.04	CRIB domain-containing protein RIC4 isoform X2
30128.m008636	13.5	12.4	9.17	7.86	8.4	10.03	9.49	16.82	158.66	7.07	42.29	222.12	48.07	20.21	21.98	84.4	rubredoxin family protein
30147.m014251	19.61	40.39	28.64	14.39	15.49	122.71	10.4	2.64	12.97	14.33	17.22	3.21	47.89	222.07	11.46	21	lipoxygenase homology domain-containing protein 1-like
30190.m011126	46.32	49.02	222.03	200.42	118.45	63.04	131.89	61.1	26.79	48.17	34.87	45.39	29.62	64.21	28.16	36.68	lysophosphatidylcholine acyltransferase
30024.m001736	29.77	28.96	2.07	1.91	1.37	6.02	0.86	35.93	138.75	152.61	221.8	64.98	40.59	31.18	33.83	60.06	probable pectinesterase/pectinesterase inhibitor 34
29814.m000714	116.81	76.42	7.68	2.44	3.68	13.43	12.3	12.61	45.86	51.66	55.19	25.7	26.18	54.44	221.76	16.43	zinc finger family protein
30146.m003465	0	0	0	0	0	0	0	1.54	16.63	221.62	0	0	0	0	0	0	conserved hypothetical protein
30136.m001026	0.4	221.58	0.01	0.01	0.01	0.06	0.02	0.01	0.87	11.33	15.01	0.41	1.61	48.98	0.04	2.18	UDP-glucuronate:xylan alpha-glucuronosyltransferase 1
30169.m006597	3.12	0.95	1.61	1.03	0.35	0.48	1.22	0.55	36.36	31.13	27.55	221.56	16.94	26.99	2.72	30.66	Mitochondrial import inner membrane translocase subunit tim-10 isoform 1
30167.m000881	0.1	2.77	27.13	16.49	15.87	0.01	10.12	221.47	2.75	15.06	1.88	1.84	2.93	7.75	1.1	6.44	caffeoylshikimate esterase
29841.m002768	131.44	221.37	0	0	0.07	0.07	0.02	0.05	3.41	134.34	0.26	0.09	0	0	1.02	1.64	probable 2-oxoglutarate-dependent dioxygenase AOP1
30180.m001011	75.37	65.91	6.44	5.38	3.03	12.59	4.98	163.52	221.29	13.99	70.56	15.8	59.88	5.2	204.15	54.34	protein NRT1/ PTR FAMILY 3.1-like
30147.m014119	202.89	179.03	119.01	81.44	43.88	64.17	16.14	165.23	185.89	141.84	221.22	37.13	166.5	71.77	204.26	153.02	NAP1-related protein 2
28226.m000844	21.66	12.27	9.64	5.3	4.61	8.01	6.24	4.09	182.91	7.27	97.89	176.29	107.23	15.12	40.88	221.15	probable plastid-lipid-associated protein 8, chloroplastic
29783.m000319	8.03	4.3	0	0.4	0.82	0.91	0	0.04	28.27	220.53	157.72	51.25	28.89	0	14.54	22.25	glycine-rich cell wall structural protein 2-like
30169.m006301	1.46	0.94	2.37	3.53	0.79	220.33	172.4	0.14	1.91	1.45	2.03	4.94	1.57	2.32	3.39	1.82	ATP-dependent zinc metalloprotease FTSH 12, chloroplastic
29589.m001224	0	0	0.03	0	0	0.02	0	0	81.84	220.3	0.07	0	0	0.03	0.04	0.04	high-affinity nitrate transporter 2.1-like
29708.m000185	71.94	70.33	94.05	53.32	63.33	151.71	91.91	97.76	216.56	100.4	220.18	111.48	122.47	70.31	89.98	83.3	protein ETHYLENE INSENSITIVE 3-like
30190.m010775	62.97	62.96	220.14	118.5	58.6	7.66	4.72	61.08	39.05	100.61	40.73	39.21	50.74	59.68	40.87	46.75	6-phosphogluconate dehydrogenase, decarboxylating 2, chloroplastic
27561.m000295	4.48	4.54	6.65	5.95	3.82	7.38	4.66	11.68	123.56	2.98	29.23	220.14	12.72	5.25	3.15	30.02	haloacid dehalogenase-like hydrolase domain-containing protein At4g39970
29736.m002056	107.78	84.12	49.9	27.78	24.1	48.23	16.7	219.89	90.16	66.74	100.09	33.22	101.47	42.35	116.18	84.2	glycine-rich family protein
30169.m006244	10.11	12.49	2.94	1.55	2.37	7.19	0.89	16.56	37.39	21.77	29.97	79.99	25.44	219.88	12.01	43.79	Aminopeptidase N
29212.m000180	108.99	124.77	83.77	54.53	28.39	57.36	41.29	219.87	83.68	109.82	99.86	30.39	98.71	111.44	67.64	64.07	ATP synthase subunit O, mitochondrial
29709.m001231	0.33	0.33	0.12	0.72	0.23	0.77	0.92	0.21	0.11	0.08	0.55	0.37	0.54	219.82	0	0.33	late embryogenesis abundant protein
29751.m001863	0	0	0	0	0	0	0	0.03	20.52	219.79	0	0	0.28	0	0	0	D-arabinono-1,4-lactone oxidase-like
28842.m000950	107.89	70.09	219.78	197.3	125.93	102.94	75.25	57.87	127.27	48.95	140.73	23.04	131.52	42.98	209.45	132.72	tRNA-splicing ligase RtcB
30091.m000225	0.47	4.32	0	0.15	0.11	0.33	0	19.58	106.14	10.1	219.57	172.52	6.67	0.2	0.66	3.21	3'-hydroxy-N-methyl-(S)-coclaurine 4'-O-methyltransferase-like
28211.m000132	33.12	16.87	0.02	0.09	0.1	5.81	0	0.78	1.73	0.04	0.06	7.23	219.23	0.23	77.49	115.87	squamosa promoter-binding protein 1-like
29841.m002842	127.4	219.12	29.99	29.95	32.8	19.26	14.43	36.27	75.4	43.9	69.09	55.55	28.88	25.26	41.21	60.19	embryo-specific family protein
29900.m001627	4.68	4.49	0	0.08	0	0.05	0	0	14.51	35.01	84.31	1.41	12.32	0.07	4.83	219.08	protein LIGHT-DEPENDENT SHORT HYPOCOTYLS 10
29780.m001327	0	0.16	0	0	0	0.08	0	0	5.18	219.08	0.91	0.82	1.26	1.6	0.16	0.94	peroxidase 10-like
29929.m004618	0.14	4.63	145.8	109.64	81.17	219.01	124.1	0.15	0.2	0	0.06	0.08	0.03	124.4	0.03	0.19	BnaA09g27640D
30131.m007020	34.07	37.94	1.32	0.91	0.98	1.24	2.15	218.87	29.22	49.12	6.25	18.54	23.93	208.36	27.99	80.88	glycerophosphodiester phosphodiesterase GDPD1, chloroplastic-like
28320.m001101	96.94	135.68	40.49	22.72	6.3	23.77	9.77	218.65	45.79	121.63	59.64	32.46	78.76	77.91	57.17	57.13	NADH-cytochrome b5 reductase-like protein
30147.m013788	8.1	22.25	0.61	0	0	0.65	0.07	78.05	171.14	13.16	218.37	11.33	75.4	5.96	4.87	12.22	uncharacterized N-acetyltransferase DDB_G0290199
29929.m004502	0	0	0	0	0	0	0	0	0	217.96	0	0	0	0	0	0	endoglucanase 7
28402.m000025	66.17	82.55	50.66	33.24	24.92	82.51	40.1	58.75	141.72	159.28	203.3	217.67	106.28	111.35	71.15	78.94	NADPH--cytochrome P450 reductase 2
30018.m000549	186.08	145.72	147.02	115.31	69.27	217.51	102.96	64.85	93.3	114.89	132.08	39.81	119.87	79.64	168.04	140.52	prefoldin subunit 1
29827.m002637	68.47	84.38	94.96	85.35	70.67	100.5	89.14	217.5	88.37	175.35	93.4	91.32	93.28	123.46	63.41	66.48	ubiquitin-fold modifier 1-like
29736.m002011	7.65	3.82	0.27	0.44	0	1.34	0	1.47	129.68	6.57	56.49	217.44	45.82	8.46	10.7	76.52	NAD(P)-linked oxidoreductase superfamily protein isoform 1
28567.m000052	0.33	0.26	8.84	2.11	0.55	2.6	1.94	11.05	0.72	0	0.07	0	217.36	65.65	4.63	0.72	transcription factor bHLH91-like
28401.m000076	200.5	207.86	184.55	140.28	100.81	114.44	90.08	84.62	84.63	184.55	120.18	37.14	142.38	217.17	169.41	157.82	peptidyl-prolyl cis-trans isomerase FKBP15-1
29830.m001384	0.25	0.65	0	0.07	0.17	0.23	0.07	32.69	216.7	120.61	199.89	35.82	16.68	5.03	4.24	21.47	chaperone protein dnaJ 11, chloroplastic
30147.m013741	3.52	1.7	0	0.86	3.51	216.55	0	0	10.76	12.78	17.35	0.43	8.61	0.24	3.92	16.34	heavy metal-associated isoprenylated plant protein 26
30115.m001194	175.76	204.05	105.64	98.72	70.74	113.54	44.55	99.77	118.57	94.83	154.42	129.19	141.02	149.31	140.33	216.51	caltractin isoform X2
30006.m000276	46.86	31	48.6	44.1	12.87	216.29	34.2	54.95	44.05	65.04	64.33	38.78	65.79	79.29	42.01	46.99	UBP1-associated protein 2A-like
30131.m007151	56.26	100.56	10.74	6.82	2.56	47.29	11.43	5.52	17.36	11.36	19.98	2.11	108.99	10.01	29.48	216.28	indole-3-acetic acid-induced protein ARG7
29929.m004599	10.33	98.01	8.23	17.63	13.09	0.45	11.32	216.22	0.07	2.12	0.1	2.48	34.54	0.81	0	0.45	bidirectional sugar transporter N3
29680.m001739	0.35	0.26	0.05	0.14	0	0.14	0	0.1	56.79	0	122.97	25.27	194.29	2.14	0.37	216.21	GDSL esterase/lipase At5g33370-like
29839.m000443	64.75	73.27	113.19	105.14	55.33	46.86	32.35	216.09	118.07	74.04	129.1	108.3	87.19	62.68	61.97	73.12	ACT domain-containing protein isoform 1
29794.m003367	25.1	40.97	67.08	56.34	66.26	216.08	38.06	29.74	90.14	32.37	82.96	11.42	52.16	33.03	105.4	38.67	zinc finger CCCH domain-containing protein 20
30128.m008591	49.73	215.68	0.09	0	0.03	0	0	0	43.6	2.63	80.93	24.21	5.95	9.81	0.24	0.42	xyloglucan endotransglucosylase/hydrolase 5
29749.m000146	72.88	68.35	6.4	2.69	1.96	0.16	1.17	120.67	83.87	57.99	215.6	16.56	27.98	31.32	21.39	25.93	protein GLUTAMINE DUMPER 2-like
27506.m000051	10.45	9.68	0.57	0.12	0.42	9.01	0.14	2.15	113.78	195	58.51	215.42	26.82	51.87	11.79	18.35	zinc finger protein CONSTANS-LIKE 5
27395.m000082	0.72	0	0	0	0	0	0	0	0	0.18	0.15	0	0	215.3	0	0.38	Mitochondrial ATP synthase subunit G protein
29983.m003235	0	0	0.05	0.05	0.06	0.04	0.03	2.25	18.3	215.21	0.9	0.03	0	0.23	0	0.61	(R,S)-reticuline 7-O-methyltransferase-like
30147.m014192	157.23	123.65	15.82	10.29	2.25	213.07	4.12	11.57	91.61	71.86	144.97	7.51	145.44	11.18	215.1	138.22	protein EXORDIUM-like 3
29588.m000883	0	0.11	0.45	0.46	0.07	0.13	0.16	214.92	1.68	0.18	0.31	0.21	0.17	1.81	0.1	0.05	pleiotropic drug resistance protein 1-like
30068.m002521	46.6	37.68	16.84	11.89	5.11	30.6	10.26	39.88	214.74	19.45	63.39	168.88	92.24	14.08	59.24	123.66	30S ribosomal protein S6 alpha, chloroplastic
29848.m004579	179.41	88.6	3.15	0.74	1	3.96	5.26	16.14	9.9	5.95	12.97	2.05	10.89	3.74	214.44	17.19	BnaC03g04610D
30147.m014071	17.39	9.62	4.55	4.67	2.07	10.51	4.27	4.13	106.27	3.87	39.48	214.44	46.81	11.46	16.25	92.44	BnaCnng08290D
29739.m003649	47.84	46.27	2.29	4.78	6.84	208.62	0.66	2.08	60.91	0.11	30.56	77.95	214.37	49.54	48.95	35.64	3-ketoacyl-CoA synthase 10 -like protein
29851.m002478	25.08	16.14	0	0.23	0	13.79	0.87	60.78	53.22	31.39	50.65	214.29	47.79	131.25	16.66	82.82	BnaA03g38940D
27762.m000016	74.89	52.84	9.71	3.72	4.68	25.75	2.86	62.72	83.57	44.33	36.93	133.35	88.31	214.12	88.19	56.01	CBL-interacting serine/threonine-protein kinase 14
30174.m008622	73.91	77.26	4.64	9.35	11.05	51.13	3.03	214.12	135.21	83.31	145.7	129.32	64.05	25.27	74.68	87.21	bifunctional L-3-cyanoalanine synthase/cysteine synthase 1, mitochondrial
28166.m001042	34.7	25.7	19.91	12.97	6.35	36.13	12.76	16.22	213.76	9.49	51.02	85.5	62.63	5.39	45.84	83.43	50S ribosomal protein L24, chloroplastic
56072.m000046	12.68	15.28	1.45	1.45	1.08	0.83	0.47	0.16	8.46	23.92	8.95	10.59	5.63	213.25	5.99	7.95	sugar transport protein 14-like
30169.m006389	9.35	3.38	0	0.01	0.01	0	0	0	5.26	0.02	0.34	40.25	55.61	2.14	38.91	213.24	linoleate 13S-lipoxygenase 2-1, chloroplastic-like
30174.m009022	106.53	103.15	46.41	24.63	6.81	64.45	5.33	69.85	97.78	213.21	124.02	13.59	73.98	89.25	91.18	62.97	60S ribosomal protein L36-2-like
29737.m001222	82.06	53.43	15.15	11.11	20.1	10.52	10.53	10.63	147.09	144.04	98.94	213.18	68.65	54.35	73.37	117.32	apolipoprotein D
30170.m013613	143.14	173.06	112.55	92.76	55.4	94.13	53.11	34.43	113.86	74.41	212.99	79.83	125.48	50.86	173.38	141.21	auxin-responsive protein IAA9-like
29647.m002029	212.84	92.49	110.05	107.19	34.81	6.57	18.71	0.66	18.46	26.79	40.95	8.54	19.65	13.74	66.54	57.05	conserved hypothetical protein
30198.m000857	0.11	0	0	0	0.03	0	0	0.41	1.98	15.1	0.05	0.01	2.04	212.46	0.39	0.06	plant intracellular Ras-group-related LRR protein 6-like
30147.m014028	85.83	67.35	47.12	62.88	79.52	25.87	65.95	82.59	212.4	201.54	121.36	110.91	99.82	166.32	55.85	112.54	transcription factor MYB1R1
29686.m000859	14.51	11.8	12.55	8.71	7.32	22.41	12.55	1.16	66.76	4.29	17.44	212.3	34.07	11.16	15.47	84.18	Proline-rich family protein
29939.m000529	53.03	46.21	21.31	9.2	12.94	13.61	8.04	211.98	52.37	48.25	45.38	16.12	72.77	98.96	45.77	82.28	Glutathione S-transferase DHAR2 -like protein
29692.m000529	134.91	211.96	54	53.06	13.33	22.13	2.91	151.22	54.09	33.91	70.5	21.41	79.56	202.52	72.83	111.4	phosphoglucomutase, cytoplasmic
29726.m004079	146.06	67.04	2.99	1.57	2.5	13.41	6.19	2.25	9.35	22.11	12.85	2.49	9.11	3.3	211.79	17.86	RING-H2 finger protein ATL2
28650.m000182	33.15	85.14	0.94	0	0.38	0	0.24	0.57	26.94	99.37	34.4	23.75	17.2	211.7	21.6	36.5	ripening-related protein-like
30157.m000793	21.73	17.75	50.75	29.55	23.95	14.44	9.08	211.6	37.63	29.06	17.22	71	35.31	45.38	23.26	40.59	selenium-binding protein 1-like
29724.m000823	178.81	211.38	0.81	0.52	0	0	0.34	0	0.15	0	0	0	0	0	0.74	0	non-specific lipid-transfer protein-like
29637.m000754	1.45	211.27	0	0	0.02	0	0.02	0	7.51	26.15	33.86	4.34	4.17	39.21	0.64	5.47	cellulose synthase A catalytic subunit 4
30128.m008708	142.27	190.12	69.96	45.38	24.34	127.95	29.71	211.07	93.44	177.63	111.41	78.01	132.58	204.35	102.23	154.51	NADH dehydrogenase
29976.m000504	17.78	36.64	1.28	0.85	0.84	10.52	0.42	5.05	61.15	210.9	60.39	45.83	51.04	94.85	42.2	14.4	trans-cinnamate 4-monooxygenase
30170.m014065	90.4	108.09	58.67	35.5	17.04	54.78	24.37	210.81	57.39	89.83	73.13	36.43	83.31	85.02	64.94	76.45	gamma carbonic anhydrase 1, mitochondrial
29977.m000258	199.24	210.7	55.89	42.02	23.84	141.16	47.56	84.58	188.88	131.82	121.76	174.56	207.65	68.33	183.55	173.74	outer envelope pore protein 16, chloroplastic
30008.m000819	2.07	7.15	210.64	173.72	160.38	42.06	153.48	3.64	2.39	2.56	5.33	3.23	1	15.95	2.75	0.68	conserved hypothetical protein
30147.m013936	96.96	101.54	210.55	140.44	59.05	104.61	43.44	166.47	139.57	159.61	104.25	63.4	154.9	110.96	107.07	109.8	triose phosphate/phosphate translocator, non-green plastid, chloroplastic-like
28694.m000691	3.41	1.03	40.68	17.1	18.65	0.33	21.44	106.43	15.12	7.07	11.69	46.93	4.22	210.48	0.8	3.3	inorganic pyrophosphatase 1-like
29929.m004605	0.1	0.03	0	0	0.04	0	0	0.93	69.54	210.34	38.56	8.8	0.58	0	0	0.71	uncharacterized LOC105644857
29804.m001509	28.83	22.75	12.78	9.2	7.35	13.23	5.67	110.17	131.93	27.38	69.99	210.16	54.26	54.94	27.43	59	peptide methionine sulfoxide reductase B5-like
29993.m001055	187.65	210.1	0	0	0	0.04	0.03	6.65	3.99	35.25	3.22	0.32	0.82	1.57	116.42	1.15	xyloglucan endotransglucosylase/hydrolase 2-like
29628.m000785	67.9	88.2	109.64	97.66	44.5	59.94	60.46	210.02	71.05	87.35	71.65	39.73	75.21	98.17	55	71.61	ATP synthase subunit delta', mitochondrial
29492.m000071	89.91	30.02	28.53	21.16	11.15	118.05	20.51	4	41.71	25.24	50.27	0.88	122.83	1.43	210.01	124.71	pathogenesis-related protein 5-like isoform X2
29648.m002004	8.62	12.48	194.68	150.15	99.02	111.57	210.01	0.11	2.38	14.52	0	0	1.11	2.5	15.34	0	metal transporter Nramp5-like
28725.m000317	155.5	209.77	29.06	20.24	13.97	55.07	14.49	89.49	77.24	42.25	88.06	49.46	93.72	56.15	118.5	125.68	serine/threonine-protein kinase SRK2A
27914.m000424	97.34	86.31	15.99	11.42	8.16	4.66	16.44	209.74	25.8	184.77	39.52	24.79	9.98	12.89	35.2	12.93	universal stress protein A-like protein
28076.m000425	23.4	35.53	15.25	11.76	8.27	33.45	9.27	8.51	115.93	15.32	33.67	209.7	19.24	11.19	29.41	17.42	probable pyridoxal 5'-phosphate synthase subunit PDX2
29603.m000530	175.7	209.64	24.35	9.16	6.1	6.67	15.02	87.75	134.22	125.92	139.21	111.91	59.58	62.67	151.64	109.54	BnaA04g06030D
29908.m006178	69.05	2.72	8.54	4.59	8.6	179.95	0.68	0.04	19.44	3.21	2.86	1.79	96.83	2.34	209.62	49.21	Universal stress protein
48822.m000017	173.99	209.49	155.29	100.41	65.16	88.85	70.29	203.85	107	147.28	140.24	66.16	166.46	136.49	123.23	140.11	Cytochrome oxidase assembly 3, mitochondrial
28256.m000144	209.48	129.3	30.77	28.22	8.74	48.37	9.24	76.09	187.88	136.61	182.24	182.69	123.49	73.32	145.26	135.69	Defence response isoform 1
30162.m001266	15.23	6.82	9.86	1.83	5.47	0.15	0.01	0.09	2.55	14.31	5.95	0.76	0	209.46	4.87	5.29	UDP-galactose transporter 2-like
30174.m009045	39.09	47.54	19.31	9.75	3.84	19.57	6.06	209.44	45.38	39.6	49.73	28.01	43.34	22.34	34.18	32.57	EMB1873 protein, partial
29900.m001551	123.78	168.35	72.93	44.76	22.75	47.11	12.81	95.68	149.55	208.88	204.76	144.09	149.66	164.36	119.44	159.74	28 kDa heat- and acid-stable phosphoprotein
29729.m002368	7.52	79.86	0.2	0.07	0.16	0.25	0.16	4.88	47.31	13.26	22.47	54.46	208.41	19.49	8.58	136.51	probable chalcone--flavonone isomerase 3, partial
30068.m002640	6.29	6.89	5.25	2.4	2.56	8.73	2.62	208.27	50.43	197.35	101.72	27.67	34.97	11.34	16.13	44.26	probable aquaporin NIP5-1
29842.m003610	20.31	29.47	18.35	20.52	19.17	8.43	8.97	27.67	77.23	46.25	60.8	208.11	35.33	74.58	20.91	51.67	ABC transporter family protein
30170.m013747	39.92	49.01	39.95	32.85	23.57	19.66	12.91	31.11	56.6	124.26	56.36	208.07	53.04	90.41	51.48	51.24	interferon-related developmental regulator 1
28327.m000365	171.83	176.33	15.58	10.33	4.04	115.72	32.76	194.78	169.76	207.98	175.75	147.36	116.6	76.23	71.56	138.07	V-type proton ATPase subunit G 1
29681.m001298	0	0.12	0.11	0	0	0.02	0	0	0	0.06	0	0	0.16	207.98	0	0	sugar transport protein 8-like
29801.m003211	98.45	34.27	7.17	3.15	2.85	44.81	0.83	0	69.28	0.38	28.56	56.93	159.2	12.04	128.93	207.91	probable carboxylesterase 7
30147.m014000	108.98	119.54	46.29	37.25	16.84	74.18	13.8	78.57	97.5	207.81	122.97	79.95	67.82	14.12	90.88	111	LIM domain-containing protein WLIM1-like
29661.m000936	12.88	12.84	43.6	27.61	19.9	34.11	27.17	4.46	4.77	11.88	16.1	12.5	16.21	207.58	13.42	21.14	heptahelical transmembrane protein 4-like isoform X2
28725.m000315	196.98	207.46	107.3	83.92	49.3	73.21	43.94	122.45	119.88	133.48	137.76	68.63	145.01	114.69	187.58	158.49	transmembrane 9 superfamily member 1
27970.m000076	10.14	13.17	1.56	1.79	0.14	3.88	0.95	207.39	9.4	12.05	9.98	16.92	12.6	17.16	9.62	12.52	embryogenesis-associated protein EMB8
29816.m000682	26.28	34.35	9.09	5.09	2.97	26.49	3.29	95.3	42.24	42.85	22.74	207.38	33.15	52.64	43.91	21.57	mitogen-activated protein kinase 17
29693.m002036	25.56	12.6	3.88	1.43	1.25	16.5	1.76	12	142.81	4.43	17.67	207.38	65.42	4.88	36.56	96.34	Os05g0565400
29788.m000340	0.81	2.04	0.18	0.26	0.45	0.35	0.15	0.45	22.84	207.38	31.7	19.08	9.57	20.99	2.21	9.64	transcription factor MYB59 isoform X1
27789.m000068	71.22	85.16	79.7	72.34	48.43	73.15	45.71	207.29	126.98	44.07	94.69	92.5	102.95	160.51	58.72	58.08	aldehyde dehydrogenase family 7 member B4
30073.m002290	12.16	13.94	2.9	4.62	0.93	34.25	2.33	0.35	70.83	26.78	24.46	206.98	62.37	29.09	18.2	7.89	tetraketide alpha-pyrone reductase 1-like
30115.m001240	28.51	34.79	0	0	0	0	0	1.27	29.81	206.94	18.09	0	11.42	24.73	6.51	9.39	caffeoyl-CoA O-methyltransferase 1-like
29629.m001440	87.35	112.4	92.12	95.54	44.82	206.91	68.46	68.35	72.02	104.16	63.09	49.24	92.48	54.89	100.82	78.48	small nuclear ribonucleoprotein E-like
29598.m000471	57.86	206.53	41.99	27.92	14.12	32.61	14.31	57.8	35.8	62.97	46.54	15.36	58.96	81.29	65.02	45.93	calcium-binding EF hand family protein
29900.m001577	44.59	25.29	11.14	4.79	2.49	28.32	4.09	15.32	206.5	12.66	71.29	167.16	95.87	7.89	53.64	181.15	magnesium-chelatase subunit ChlI, chloroplastic
29900.m001590	74.64	83.87	206.36	186.36	105.51	142.2	104.85	125.76	48.73	74.59	60.05	15.78	99.01	28.85	56.07	83.02	malate dehydrogenase, mitochondrial-like
31518.m000032	206.32	160.32	22.76	15.71	10.92	40.14	9.29	45.36	21.05	19.66	26.41	13.95	70.55	21.43	202.51	126.91	probable beta-D-xylosidase 7
28066.m000021	159.71	154.52	65.51	36.09	18.2	50.52	9.85	92.23	73.29	97.05	101.74	27.78	206.27	44.85	191.17	103.22	peptidyl-prolyl cis-trans isomerase FKBP62-like
29736.m002076	15.78	10.76	3.86	1.01	0	1.92	0.85	6.91	0.64	8.95	8.26	4.87	19.71	206.24	18.95	17.93	transcription factor bHLH79
29841.m002894	0.16	0.01	0.04	0.04	0	0.07	0	0.24	23.68	0.47	4.88	205.96	5.33	2.18	0.51	16.19	uncharacterized hydrolase YNR064C isoform X1
30111.m000722	113.48	86.98	205.95	157.34	102.71	110.35	63.52	86.78	53.51	163.69	53.94	83.1	106.75	96.73	83.34	65.55	proteasome subunit beta type-4-like
29827.m002536	11.58	9.45	6.57	7.23	4.33	18.92	8.13	5.87	116.08	14.17	58.92	205.88	49.48	16.47	17.91	68.32	UDP-3-O-acylglucosamine N-acyltransferase
29852.m002017	205.77	183.88	150.95	83.43	21.76	76.48	1.28	91.45	105.85	95.83	116.28	34.14	142.62	99.96	158.21	148.68	oligosaccharyltransferase complex subunit ostc
29868.m000351	183.02	184.77	150.53	140.28	122.09	149.21	77.64	82.96	150.31	129.59	159.3	88.85	191.99	189.74	205.54	167.65	splicing factor 3B subunit 6-like protein
29602.m000220	108.74	132.58	170.9	154.06	102.76	205.49	100.94	100.47	97.82	204.25	104.31	98.24	165.2	159.52	136.24	124.27	proteasome subunit alpha type-7
29822.m003348	197.75	196.19	122.66	90.16	50.05	197.18	80.59	147.84	196.59	205.48	195.6	120.62	204.54	109.91	192.66	193.71	bidirectional sugar transporter SWEET6b
30140.m000571	63.25	205.44	34.8	28.14	19.88	5.14	3.66	37.91	46.92	39.2	67.61	26.22	49.28	38.29	45.15	58.6	BAG family molecular chaperone regulator 4-like
29709.m001213	84.77	205.43	33.73	20.22	9.63	8.99	2.17	75.43	48.14	64.03	72.65	49.39	66.91	148.35	30.83	126.06	UMP-CMP kinase 3 isoform X2
29709.m001228	148.09	205.43	27.21	20.31	16.03	10.6	15.5	7.55	1.83	7.02	7.34	2.61	11.72	12.86	12.1	40.81	ent-kaurenoic acid oxidase 1-like isoform X1
29666.m001456	0.05	0	0.06	0.18	0.15	0.13	0.18	0	11.78	4.98	0.48	205.25	1.01	1.21	0.11	4.1	fatty acid desaturase 4, chloroplastic
29269.m000243	34.52	33.05	7.09	5.12	3.57	4.9	3.66	10.63	91.04	10.2	60.66	126.54	78.12	6.47	32.47	205.24	rhodanese-like domain-containing protein 9, chloroplastic
29822.m003340	58.46	74.75	20.15	11.92	6.76	10.01	7.81	116.17	205.22	64.33	94.69	113.27	92.95	95.07	45.74	45.87	formate dehydrogenase, mitochondrial
30099.m001689	21.68	21.32	16.54	12.61	12.32	13.64	13.02	7.16	105.77	24.92	39.5	204.99	32.09	30.85	12.33	64.97	Ribosomal RNA large subunit methyltransferase H
30169.m006448	3.45	2.63	0.98	0.54	0.42	0	0.44	0.79	56.95	8.36	17.7	204.82	10.84	60.08	3.21	21.33	Chaperonin-like RbcX protein isoform 1
29624.m000319	40.35	48.95	9.37	4.91	4.64	4.06	1.79	204.63	15.84	28.26	24.13	14.26	45.37	21.7	31.78	37.06	protein MTL1-like
29726.m003953	78.17	83.25	36.25	32.57	27.57	66.68	30.49	49.19	93.56	204.44	110.81	76.42	67.4	87.5	64.22	75.44	oxidoreductase family protein
29986.m001635	23.77	34.17	177.58	191.76	204.25	14.78	63.08	66.94	21.03	40.31	52.65	2.39	41.78	0	17.72	71.36	DUF538 family protein
29729.m002316	14.13	45.26	7.34	5.91	4.96	3.91	5.48	24.83	39.62	204.23	29.69	16.82	28.32	21.88	12.49	20.75	wound-induced protein 1
29822.m003517	7.16	6.87	0	0	0	0	0	0	87.95	0.06	0.54	203.84	4.73	8.88	21.59	42.48	beta-amylase 3, chloroplastic
29681.m001312	73.06	56.57	0.13	0.1	0.12	0.77	0.01	28.91	38.96	16.86	157.82	9.7	85.15	23.21	79.1	203.38	zinc finger family protein
29726.m003913	94.66	123.41	27.99	18	12.55	38.99	10.88	49.79	203.34	49.37	147.74	86.47	110.24	55.99	92.59	196.01	endo-1,3;1,4-beta-D-glucanase-like
29736.m002118	0	0	1.19	2.92	5.2	203.26	0.45	0	1.96	0.81	0	0	1.36	0	1.31	0	snakin-2-like
30221.m002218	185.01	129.71	0.73	0	0.25	0.03	0.13	0.03	0	0	0	0	2.22	1.88	203.24	0	protein TRANSPARENT TESTA 16-like
55544.m000031	0.2	0.03	0	0.03	0.04	170.99	203.24	0.1	0	0.17	0	0.12	0.08	0.57	0.16	0.15	conserved hypothetical protein
30147.m014433	13.52	17.16	3.08	0.84	0.49	1.45	2.12	0	0.06	0.88	0	0.47	3.59	203.14	4.49	0.12	CASP-like protein 1F2 isoform X1
27467.m000170	6.38	7.68	10.16	5.99	5.18	5.21	4.53	1.07	53.28	4.87	20.65	203.04	12.49	7.38	9.92	32.71	Acclimation of photosynthesis to environment isoform 2
30125.m001261	86.45	112.96	29.24	23.24	16.62	21.97	10.7	54.07	173.67	202.88	137.92	56.15	73.41	53.27	81.87	83.63	ALA-interacting subunit 3-like
30026.m001453	55.13	15.91	1.83	2.68	0.76	46.69	1.61	0.24	4.4	4.18	8.37	0.22	28.67	2.19	202.75	15.34	conserved hypothetical protein
29948.m000701	56.99	14.66	0.11	0.01	0.01	0.33	0	0	150.68	3.03	61.95	106.07	79.02	202.61	102.71	177.99	protein NRT1/ PTR FAMILY 6.4
30147.m014008	2.39	2.27	0.32	0.4	0.27	5.63	0	0	30.61	20.62	202.48	2.16	25.51	1.16	4.59	28.88	conserved hypothetical protein
29588.m000889	2.63	6.88	0.01	0.03	0.03	0	0.04	0.1	9.44	0.01	23.49	12.21	201.97	5.27	2.02	108.76	Lupeol synthase
30204.m001809	0	0	0	0	0	0	0	0	0	0	0	0	0	201.86	0.15	0	BnaC01g09490D
30129.m000368	1.8	4.93	0.18	1.44	1.01	13.83	0.8	1.07	22.44	201.66	18.28	4.08	9.52	8.36	4.33	13.65	protein RALF-like 33
30147.m014162	3.28	0.65	0.43	0.15	0.09	0.83	0.25	0.8	72.34	4.15	9.18	201.44	15.91	0.23	5.77	34.96	CDGSH iron-sulfur domain-containing protein NEET
29762.m000500	1.44	0.53	0.08	0	0	0	0	0	11.9	31.86	5.53	201.4	8.44	66.33	3.65	4.13	salt tolerance protein-like
29794.m003406	30.46	201.4	7.9	3.86	4.48	4.83	2.75	2.3	11.2	17.21	8	5.14	53.76	44.24	27.15	21.54	NADP-dependent malic enzyme isoform X1
29927.m000622	12.25	3.6	0.08	0	0	2.59	0	0.32	135.19	0.25	28.6	201.33	43.88	0.84	22.97	104.33	thylakoid lumenal 16.5 kDa protein, chloroplastic
29610.m000400	52.4	53.89	25.72	27.77	19.96	10.94	6.03	51.09	44.93	201.13	75.22	51.65	72.2	119.23	64.69	68.39	probable sugar phosphate/phosphate translocator At3g11320
29634.m002154	0.66	0.55	125.92	117.48	173.32	162.46	200.76	0.29	0.37	0	3.05	0	0.35	69.08	0.18	0	late embryogenesis abundant protein
30026.m001506	40.1	39.01	0.1	0.21	0.04	19.22	0	5.28	114.36	0.08	29.09	14.13	200.74	16.52	63.02	61.21	GDSL esterase/lipase At5g45670-like
30142.m000637	169.02	165.96	178.91	140.29	67.79	154.6	60.55	152.17	132.36	197.75	157.77	87.91	200.73	129.04	190.92	140.37	proteasome subunit beta type-7-B
29619.m000251	140.79	130.94	138.01	81.96	35.98	200.62	76.62	103.89	176.78	142.68	174.44	30.49	113.16	47.28	125.35	97.77	40S ribosomal protein S11-like
28469.m000076	70.69	95.8	200.6	153.62	124.84	26.03	24.66	15.49	0.11	8.46	9.61	0.25	46.78	116.39	51.37	50.52	proton pump-interactor 1
30008.m000797	83.99	75.44	91.83	73.88	40	83.66	53.94	90.97	99.44	74.4	78.75	200.52	73.43	46.4	68.29	92.65	3-isopropylmalate dehydratase large subunit
29586.m000597	200.38	27.65	0.47	0.12	0.07	1.15	0	0	0.48	0	0.06	0.03	13.28	1.24	92.06	5.91	gamma-interferon-inducible lysosomal thiol reductase-like
29844.m003349	76.08	199.99	26.06	17.68	7.27	30.22	5.78	17.08	42.31	96.63	80.31	24.88	63.38	50.05	58.58	91.95	uncharacterized GPI-anchored protein At3g06035-like
30174.m008833	23.41	2.37	0	0	0	0.24	0	6.76	199.91	0.74	35.91	170.06	26.84	0	52.74	138.46	Bifunctional inhibitor/lipid-transfer protein/seed storage 2S albumin superfamily protein
29950.m001167	16.97	18.44	13.03	7.83	8.06	9.9	11.16	16.95	199.62	8.17	154.45	83.07	27.12	29.67	23.72	30.13	thioredoxin-like 7 family protein
29629.m001432	0	0	0.35	0.17	0.09	0.19	0.04	199.61	77.56	157.69	2.09	5.72	13.07	1.8	0.53	13.09	Pathogenesis-related protein 10.5
30098.m001746	76.72	97.86	45.69	40.84	19.23	39.3	21.17	35.31	62.44	124.6	74.51	60.61	51.08	199.6	48.01	66.36	Major facilitator superfamily protein
30078.m002223	60.56	51.41	59.18	30.1	13.18	21.57	15.75	8.98	20.92	32.15	10.39	30.28	199.42	85.27	52.31	32.33	quercetin 3-O-methyltransferase 1
29765.m000727	78.25	84.85	68.05	72.37	62.66	130.49	56.09	51.1	199.28	82.76	176.64	63.53	79.77	47.18	69.31	80.41	KH domain-containing protein At1g09660/At1g09670 isoform X2
29841.m002783	23.34	0	0	0	199.2	0	0	0	0	0	0	0	0	0	0	0	transducin family protein
30076.m004523	0.12	0.12	0	0	0	0	0	0	6.94	198.89	0.53	8.39	0.06	0.37	1.66	0.86	ATP synthase subunit beta
29981.m000591	178.56	198.64	97.77	72.36	50.51	119.22	40.94	142.48	89.8	133.82	114.46	62.68	134.94	109.29	137.2	141.14	pleckstrin homology domain-containing family A member 8-like
29751.m001825	198.56	137.58	41.42	19.08	14.72	52.01	47.7	24.24	15.98	9.87	35.96	34.45	67.14	5.75	93.92	142.79	18.1 kDa class I heat shock protein
30190.m010841	6.8	3.46	1.82	0.93	0.15	1.87	0.31	4.7	111.29	8.27	59.84	198.55	55.79	8.1	11.15	128.38	NAD(P)H-quinone oxidoreductase subunit S, chloroplastic
29904.m003062	0	0	36.21	51.46	198.36	15.43	56.61	0.6	0	0	0	0	0	0	0	0	AWPM-19-like membrane family protein
29864.m001492	18.09	10.89	8.04	6.19	3.95	15.83	4.12	22.89	117.94	5.21	44.52	198.34	32.23	7.91	15.78	55.93	BnaC03g35630D
29691.m000279	127.97	153.7	85.3	62.05	32.19	198.15	84.94	59.96	137.12	195.75	165.49	102.36	151.42	137.27	120.11	156.77	thioredoxin-like protein YLS8
29872.m000532	198.11	0.85	0	0	0	0	0	0	0	0	0	0	0	0	0.28	0.14	thionin-like protein 2
29822.m003335	2.24	6.93	0.01	0	0	197.89	121.05	0.14	4.84	19.05	0.01	5.71	2.93	0	0.16	5.45	conserved hypothetical protein
29666.m001462	0	0.06	0	0	0	0	0	0	0.39	0.49	0	197.79	0.13	0.06	0	3.53	dehydration-responsive protein RD22-like
27905.m000071	22.71	40.22	0.32	0.26	0.44	4.4	0.35	155.64	110.34	32.34	114.32	83.09	103.76	11.63	21.26	197.77	senescence-associated family protein
29883.m002017	0.47	0.92	0.13	0.32	0.22	0.05	0.12	197.7	5.27	1.14	5.63	12.2	2.78	1.22	0.6	12.78	cytochrome P450 94A2-like
30190.m011104	143.91	162.96	87.7	77.97	34.29	95.79	53.4	148.04	78.94	180.76	125.4	74.01	101.29	197.63	63.26	167.87	bifunctional dTDP-4-dehydrorhamnose 3,5-epimerase/dTDP-4-dehydrorhamnose reductase
30190.m010950	2.56	59.46	0	0	0	0	0	0	15.35	59.67	84	4.13	4.25	197.51	0.29	15.04	mavicyanin
30162.m001305	126.2	123.64	6.28	3.31	3.35	31.35	4.87	0.34	57.83	69.79	68.51	46.72	94.9	36.57	81.53	197.36	Os08g0511400
29848.m004670	36.14	18.34	5.52	4.91	7.9	0.66	1.91	0.37	196.56	5.59	197.32	193.92	100.82	52.79	91.51	174.89	BnaC02g03800D
30190.m010985	146.59	133.96	106.7	63.3	24.54	197.21	33.14	97.52	104.81	169.76	127.21	25.17	148.66	34.04	143.41	106.4	prohibitin-3, mitochondrial
30146.m003432	197.2	162.93	74.6	65.25	46.54	107.16	51.76	47.04	87.45	97.43	107.83	46.97	119.16	89.03	179.09	108.14	SNF7 family protein
29822.m003350	3	4.11	2.68	2.46	4.08	30.78	1.31	93.24	57.8	197.2	49.25	46.69	16.81	10.64	3.54	61.21	homeobox-leucine zipper protein HAT5
29844.m003181	6.99	5.18	1.31	1.05	1.4	0.51	1.02	7.78	173.7	3.33	51.55	197.08	34.03	6.33	6.8	73.7	photosynthetic NDH subunit of subcomplex B 5, chloroplastic
30042.m000466	0	0	0	0	0	0	0	196.94	0.14	0	0	0	0.07	0.5	0	0	polygalacturonase-like
29739.m003750	159.45	139.81	26.32	11.84	8.04	68.81	18.3	196.86	36.23	132.49	103.93	2.54	55.47	12.9	129.98	31.65	subtilisin-like protease SBT1.7
29912.m005385	196.77	19.14	0.11	0.3	1.09	93.56	0.33	0.08	1.75	13.77	1.48	0.04	24.32	0.73	16.12	3.1	ACC oxidase ACCO2
29826.m000749	42.5	24.64	1.09	1.44	0.74	4.91	0.74	12.32	196.75	3.82	92.8	177.37	75.28	10.14	39.79	123.33	BnaA03g42540D
29908.m006059	52.63	30.02	21.48	15.99	18.87	60.48	10.31	2.14	4.96	108.35	10.47	9.67	4.84	3.97	196.67	3.86	protein EXORDIUM-like 2
28348.m000078	133.03	196.64	0	0	0	0	0	0	0	0	0	0	0	0	0	0.41	conserved hypothetical protein
29907.m000643	15.7	196.43	30.18	11.79	6.17	2.15	6.49	21.94	4.74	8.65	21.63	1.26	18.81	14.38	2.77	7.99	glucuronoxylan 4-O-methyltransferase 3-like
29806.m000933	0.02	0.02	34.64	77.39	147.79	11.75	196.41	0	0	0.02	0	0.02	0	0	0	0	cell number regulator 2-like
30063.m001432	63.05	60.36	20.09	36.63	23.33	0	0	0	63.78	0	36.72	196.11	45.25	18.68	73.2	78.87	ferric reduction oxidase 7, chloroplastic-like
29907.m000622	0.04	0.14	0	0.03	0.11	0.01	0	0.04	0.72	31.39	1.65	4.51	0.65	196.03	0.04	0.37	Cytochrome P450
30055.m001574	82.75	121.62	121.29	117	76.06	175.74	100.9	195.92	60.92	167.63	66.75	92.98	79.19	117.33	57.25	70.93	Copper ion binding isoform 1
29640.m000413	195.91	151.73	66.73	46	26.87	100.91	53.76	29.46	56.11	41.77	80.46	5.37	105.8	19.68	149.96	144.97	LOW QUALITY PROTEIN: 65-kDa microtubule-associated protein 1-like
29904.m003010	2	7.24	195.64	155.97	38.05	0.2	74.4	0.23	0.96	0.55	1.96	0.15	0	0	0	0.12	pumilio homolog 15-like
29681.m001301	29.77	15.85	14.85	10.02	7.64	26.59	10.85	29.58	195.56	9.89	34.98	114.04	71.29	2.81	44.72	113.86	50S ribosomal protein L4, chloroplastic
29929.m004583	128.84	106.76	64.89	41.5	23.33	61.88	27.05	49.84	56.73	195.49	43.88	127.44	93.15	79.64	80.41	82.26	isopentenyl-diphosphate Delta-isomerase I
29877.m000485	118.5	118.86	195.46	168.32	83.57	140.69	84.63	78	84.58	149.23	92.07	45.19	108.68	88.88	113.87	86.23	60S ribosomal protein L30
29844.m003215	127.28	137.78	27.7	11.13	7.83	47.65	7.89	98.6	116.65	181.83	107.1	194.75	108.46	195.43	77.4	110.28	stem-specific protein TSJT1
30190.m010995	151.97	184.5	130.88	88.58	47.85	100.27	48.5	175.09	117.84	175.25	136.16	76.04	195.14	99.19	155.32	110.45	hsp70-Hsp90 organizing protein 3-like
30148.m001429	0	0	0	0.11	0	0.28	0.18	0.05	0.35	0.53	0	0.07	195.11	0.1	0	0.31	aspartic proteinase CDR1-like
30174.m008839	0.52	0	1.31	5.89	8.7	149.72	0	0.16	44.46	0.06	0.25	29.23	89.06	2.77	1.06	194.97	axial regulator YABBY 1
29970.m000972	25.77	194.85	25.56	18.85	11.17	8.8	5.93	25.01	19.02	29.63	43.68	11.99	28.49	25.14	27.96	27.5	probable beta-1,4-xylosyltransferase IRX14
27699.m000208	17.6	20.82	0.15	0.62	0.2	0.67	0.03	58.97	194.79	92.19	66.33	188.48	73.54	21.95	18.25	62.46	nudix hydrolase 18, mitochondrial-like
30128.m008879	69.04	75.41	34.87	31.47	30.59	68.89	42.96	138.64	194.56	65.28	144.67	73.13	84.57	75.26	73.8	100.68	protein DEHYDRATION-INDUCED 19 homolog 3
30190.m011277	0.01	0.01	0.03	0	0	0.01	0	37.74	0	0.15	0.01	0	1.29	194.49	0	0.02	endoglucanase-like
29889.m003288	58.51	51.3	10.06	10.79	7.8	53.93	9.31	57.73	153.65	143.19	182.33	99.14	160.28	131.03	72.75	194.48	universal stress family protein
30204.m001806	0	0	0	0	0.39	0.1	0	0	194.48	0	0.38	0.87	56.47	2.01	0.41	16.1	metal ion binding protein, putative
30170.m013820	0.36	0.52	90.9	67.41	55.85	118.94	194.46	0.5	2.57	0.05	0.38	0.7	0.1	1.1	0.37	1.45	early dehydration inducible protein
29840.m000624	153.35	172.62	47.34	40.33	32.17	20.67	13.22	106.37	94.65	88.85	118.63	71.02	126.78	98.61	140.29	194.46	Polyadenylate-binding protein 1-B-binding protein
29751.m001832	38.91	41.97	2.77	4.33	5.79	15.05	9	0.69	63.29	8.93	0.17	194.43	25.17	27.76	29.34	8.55	copper transporter 1-like
29491.m000088	5.58	4	1.76	0.96	0.27	1.51	0.53	6.36	150.51	1.13	11.89	194.23	8.82	2.88	6.42	19.49	WCRKC thioredoxin 1 isoform 1
30040.m000273	111.08	125.18	43.52	29.34	17.22	34.4	21.31	70.52	77.36	84.58	106.76	64.47	109.27	194.19	76.12	100.62	3'-5' exoribonuclease 1-like
28076.m000417	25.59	27.95	26.06	14.89	5.65	11.67	7.21	70.22	127.73	99.65	62.65	194.11	42.94	22.59	26.73	48.94	4-hydroxy-3-methylbut-2-en-1-yl diphosphate synthase
29912.m005408	0.07	0.76	0	0.4	0	0	0	0	2.1	19.99	0	0	194.03	0.13	0	0.91	probable caffeoyl-CoA O-methyltransferase At4g26220 isoform X1
29863.m001051	39.76	43.48	21.62	17.8	9.9	22.93	7.32	41.45	111.43	51.86	58.63	193.91	52.98	32.8	41.56	78.61	thioredoxin Y2, chloroplastic
30099.m001718	16.1	3.03	0.13	0.02	0	0.35	0	2.22	3.78	93.79	14.19	5.47	193.62	6.56	51.91	109.7	serine carboxypeptidase-like 7
28613.m000140	30.44	31.03	17.8	10.5	8.54	17.61	8.83	26.25	37.94	78.95	39.12	193.19	44.93	43.06	36.9	44.5	Alanine--tRNA ligase
30158.m000507	56.25	31.69	0.12	0.02	0	0.09	0.01	0.15	39.94	3.51	89.24	13.97	98.32	14.74	43.4	192.97	D-3-phosphoglycerate dehydrogenase 2, chloroplastic-like
30075.m001143	192.79	16.83	0	0	0.04	0.05	0	0	0.04	0	0	0	0	0	0.61	0	reticuline oxidase-like protein
30152.m002401	0.12	0	0	0	0	0	0	0.97	11.91	192.77	0	0.04	0.12	0.43	0	0.04	beta-amyrin 28-oxidase-like
30075.m001136	46.27	32.19	57.27	20.09	6.12	96.65	16.82	2.9	50.04	133.93	50.54	11.62	56.74	4.5	192.68	23.73	patellin-4
29912.m005423	66.5	41.53	18.53	4.91	3.9	45.29	3.91	55.08	192.62	118.63	130.79	81.5	120.86	74.11	104.78	113.13	programmed cell death protein 4-like
29726.m004062	0	0	0.05	0	0	0.05	0.02	0	0	0.05	0	0	22.51	192.56	0.04	0.13	probable 3-ketoacyl-CoA synthase 20
30129.m000363	116.81	192.42	53.44	38.62	22.59	67.76	41.78	148	143.45	104.9	168.07	119.33	88.16	68.3	74.5	112.67	bifunctional protein FolD 2
29235.m000241	5.11	4.08	0.33	0.69	0.13	5.15	0.42	0.12	192.14	87.21	95.63	68.44	65.79	25.63	25.86	126.4	conserved hypothetical protein
28256.m000134	0	0.03	1.99	3.04	8.25	192.07	0.07	0	0.06	0.07	0	0	1.79	0	7.93	0.06	cytochrome P450 78A7
30116.m000380	45.56	0.12	0.15	0.84	0.43	2.74	0	0	56.73	20.64	191.87	6.85	158.3	0.11	17.84	76.19	basic blue copper family protein
29726.m004085	136.5	51.19	3.23	1.92	0.54	11.47	7.79	2.43	6.02	21	9.72	2.78	6.09	2.49	191.79	13.38	acyl-CoA dehydrogenase family member 10
30099.m001680	2.5	3.15	0.99	1.9	1.35	0.38	2.39	0.43	43.85	6.23	12.63	191.6	4.13	5.75	1.87	10.14	TRNA-methyltransferase
29912.m005374	166.49	173.35	154.44	110.56	60.88	180.75	48.2	139.65	92.22	191.54	117.46	92.05	159.76	135.6	162.22	114.7	eukaryotic initiation factor 4A-14-like
28525.m000274	139.73	191.2	13.86	5.09	2.73	10.36	2.29	38.68	24.62	40.26	26.91	1.9	40.3	15.88	67.1	133.49	TMV resistance protein N-like
29648.m001942	7.19	1.72	0.02	0	0	0.37	0	1.2	72.76	6.91	27.81	191.11	22.03	5.83	9.61	37.59	protein STAY-GREEN LIKE, chloroplastic
28492.m000485	163.53	118.36	132.86	90.97	51.47	185.55	89.58	101.78	97.08	190.81	98.75	73.21	118.89	56.93	148.55	112.45	H/ACA ribonucleoprotein complex subunit 3-like protein
29835.m000656	110.83	190.73	42.13	27.59	19.49	23.19	9.75	25.67	32.51	55.98	54.13	16.91	46.8	29.58	69.49	80.92	Calcium ion binding
30190.m011293	159.96	190.64	0.2	0.13	0	0.11	0.03	0	0.7	0	0	0.44	0.44	0.07	43.79	0.18	Endoglucanase
28713.m000157	15.66	0.12	0.05	0.19	0.01	3.08	0	0	13.13	0.05	22.74	0.27	190.53	0.01	40.25	58.86	cyclopropane-fatty-acyl-phospholipid synthase family protein
29661.m000902	69.49	64.32	0.1	0.05	0.06	0.97	0.08	45.11	190.38	149.55	183.56	100.36	43.82	27.98	61.29	56.26	LOB domain-containing protein 37
29739.m003711	13.53	17.36	189.89	147.42	105.11	75.35	100.31	4.69	17.37	6.93	14.74	24.76	10.67	52.91	7.78	17.14	46 kDa ketoavyl-ACP synthase
30170.m014056	0.59	3.52	0	0	0	0.56	0	2.31	23.3	3.59	189.76	2.22	27.54	4.13	9.43	33.28	myb family transcription factor family protein
28779.m000139	0	0	0	0.01	0	0.01	0	0	0	0.02	0.06	0	0	189.59	0	0.01	subtilase family protein
30169.m006404	70.73	39.41	3.61	2.13	2.09	15.82	2.72	16.35	189.18	14.44	78.24	61.14	139.76	110.39	61.65	52.9	DNA-damage-repair/toleration protein DRT100-like
29841.m002781	146.35	147.85	188.96	144.06	120.44	105.9	81.99	130.2	157.43	166.86	127.44	124.29	170.37	103.67	181.18	139.99	probable histone H2A variant 3
30111.m000698	100.7	166.29	8.5	4.97	2.68	11.44	1.36	92.98	157.19	86.32	188.7	82.17	56.48	129.75	96.56	32.75	tetraspanin-3-like
29648.m001983	0.02	1.52	0.13	0.06	0.02	0	0.04	0.85	37.86	188.69	0.43	0.01	1	0.78	0.5	0.64	1-aminocyclopropane-1-carboxylate oxidase family protein
29827.m002625	82.25	120.49	48.61	37.33	24.71	25.05	27.43	37.12	83.47	188.64	67.66	84.26	70.7	52.61	62.93	80.81	Hyp O-arabinosyltransferase homolog
29912.m005556	8.96	14.36	3.82	4.4	5.4	9.75	4.17	6.53	45.83	188.6	13.03	13.24	4.17	3.32	0.9	4.15	WD repeat-containing protein 91 homolog
29848.m004696	142.34	98.22	66.8	55.22	43.9	54.13	33.01	142.39	76.97	65.62	73.33	71.39	146.17	188.54	125.55	148.89	BnaC02g08860D
29765.m000723	148.82	131.39	161.86	147.99	90.74	149.46	107.06	71.75	116.72	116.2	149.18	86.49	160.74	60.99	188.38	157.97	GTP-binding family protein
30073.m002315	27.28	33.14	3.43	1.04	0	2.76	1.25	71.48	43.2	36.25	33.95	129.69	188.38	101.03	29.45	105.24	probable tocopherol O-methyltransferase, chloroplastic isoform X2
28333.m000583	0	0	0	0	0	0	0	0	0.08	0	0.05	0	33.81	188	0.03	0.19	ubiquitin family protein
28049.m000294	16.98	14.63	8.92	2.93	1.65	34.33	8.28	52.63	97.71	5.93	53.43	187.97	37.81	9.41	14.07	52.45	Bromodomain adjacent to zinc finger domain 2B
30190.m011201	92.67	125.73	55.53	40.23	21.28	99.38	37.86	187.89	90.17	48.74	72.71	79.76	133.8	50.42	64.8	176.65	glutathione S-transferase T1-like
27785.m000033	187.87	143.42	11.64	3.41	3.29	75	3.61	2.99	41.77	116.25	168.99	76.79	162.19	111.75	102.26	121.64	heavy metal-associated isoprenylated plant protein 26-like
30074.m001424	3.55	2.01	1.38	0.14	0	2.09	0.36	0	2.91	1.45	2.31	1.55	3.76	187.78	3.83	1.29	V-type proton ATPase subunit G-like
29737.m001260	100.86	187.74	94.68	81.32	54.1	101.84	60.47	69.49	39.82	71.87	74.77	30.37	107.11	119.36	66.64	95.05	transmembrane 9 superfamily member 11
30128.m008561	71.08	80.91	32.31	21.69	10.19	16.25	3.62	187.61	51.73	135.58	60.93	50.56	52.92	154.73	38.85	55.73	ubiquinol-cytochrome C reductase iron-sulfur subunit family protein
30131.m006921	4.92	43.47	9.06	3.52	1.36	10.68	2.39	3.38	52.83	187.43	117.46	53.32	22.57	178.92	4.15	14.81	4-coumarate--CoA ligase 1-like
30073.m002250	81.04	83.42	55.98	53.49	30.11	81.42	39.08	187.4	81.96	149.67	74.21	97.9	93.97	120.88	65.37	85.66	NADH dehydrogenase
30147.m013996	144.35	120.65	33.96	31.83	25.88	103.98	29.12	77.88	174.2	67.03	187.32	87.27	131.29	39.01	126.32	102.91	nucleobase-ascorbate transporter 6
29889.m003307	16.85	17.27	18.61	19.09	18.43	15.42	14.79	187.23	37.71	26.61	17.09	18.47	24.98	43.16	14.04	15.81	probable enoyl-CoA hydratase, mitochondrial
29676.m001650	43.16	60.66	0.37	0	0	0	0.45	2.26	7.09	3.23	36.64	12.58	29.89	0.53	5.91	187.23	methylesterase 10-like
27798.m000585	28.01	30.57	186.97	153.46	108.84	126.65	96.06	19.18	26.98	20.3	24.19	14.14	26.78	43.48	22.49	39.83	carboxyl-tansferase, subunit of Het-ACCase
30131.m006876	37.58	39.24	24.82	10.05	8.92	15.44	11.2	186.88	105.04	36.1	36.48	37.41	25.63	30.15	33.19	24.62	chaperone protein dnaJ 8, chloroplastic
29603.m000526	142.43	135.05	47.53	34.7	21.1	41.89	14.16	186.71	114.28	117.6	159.58	54.62	91.51	108.01	99.36	97.73	Nicotiana HR lesion-inducing family protein
30152.m002449	0.55	0.33	0.44	0.38	0.17	0.01	0.06	186.71	2.57	150.4	27.08	0.01	47.23	58.09	0.2	23.14	linoleate 13S-lipoxygenase 2-1, chloroplastic-like
30213.m000673	80.9	96.1	186.53	123.49	90.95	22.74	51.91	108.42	55.46	13.57	76.69	22.05	112.63	179.05	57.42	59.88	cytochrome b5 isoform A
30147.m014012	12.38	16.1	2.71	3.05	1.39	1.49	4.69	8.63	12.1	186.52	1.87	2.08	11.16	12.15	18.26	1.31	BnaC05g14690D
29816.m000674	17.17	97.34	1.44	0.65	0.66	0.92	0.86	186.51	42.94	50.77	85.81	18.6	42.13	46.13	5.95	74.53	hydroxyproline-rich glycoprotein
29816.m000676	0	0.17	0	0	0	0	0.03	0	0	0.03	0	0	0.62	186.48	0	0	probable aquaporin NIP-type-like
30068.m002532	21.75	18.89	8.55	2.83	3.25	4.83	0.25	186.4	6.21	8.51	125.75	8.92	4.86	11.22	7.24	24.94	glutamine-dependent NAD(+) synthetase
29739.m003696	4.55	2.52	1.02	0.14	0	1.1	0.94	11.15	50.04	6.92	186.31	3.07	19.26	5.65	0.61	8.55	SAUR family protein
29799.m000643	15.84	10.01	3.65	1.42	1.51	6.32	2.83	10.11	94.44	2.92	46.26	186.16	23.9	6.8	12.35	52.47	photosystem II stability/assembly factor HCF136, chloroplastic
29912.m005539	12.1	19.51	2.31	0.38	0.1	0.87	0.56	40.28	59.3	103.65	36.09	186.09	23.16	36.92	5.56	57.55	Late embryogenesis abundant (LEA) hydroxyproline-rich glycoprotein family isoform 1
29883.m001982	131.2	125.23	78.62	73.13	79.18	68.55	56.18	12.9	166.76	31.27	79.53	50.26	167.42	56.9	186.06	96.23	DUF506 family protein
29908.m006055	104.98	66.66	3.36	3.37	2.72	7.91	5.4	14.46	10.19	141.59	16.14	2.33	2.81	49.69	186.04	3.43	protein EXORDIUM-like
29747.m001062	29.21	26.11	7.1	3.85	2.2	18.17	2.63	65.83	185.83	62.02	79.48	176.79	36.8	25.34	18.64	48.73	Cysteine synthase, chloroplastic/chromoplastic
29844.m003226	65.04	70.04	24.24	16.12	10.31	45.79	23.88	25.27	69.86	31.11	164.74	185.79	84.68	22.76	49.36	157.73	1,2-dihydroxy-3-keto-5-methylthiopentene dioxygenase 1
30190.m011193	0.06	0	0.05	0	0	0	0	0	0.08	1.73	1.05	0	0.06	185.49	0	0.2	actin-depolymerizing factor 1-like
30170.m013698	92.69	61.08	28.7	13.68	6.93	28.26	21.55	44.53	29.45	77.75	50.74	7.8	32.9	29.38	185.34	33.7	transcription factor MYB44-like
30147.m014396	6.9	1.7	7.28	2.74	3.35	20.55	2.7	0.53	107.28	4.08	29.84	185.21	43.63	3.47	4.18	96.37	rubredoxin family protein
27772.m000038	0.6	0	44.14	75.92	74.9	9.22	13.78	0	16.25	185.19	0.12	0.03	0.06	1.01	9.22	0	S-adenosylmethionine decarboxylase proenzyme-like
30138.m003955	122.11	140.19	62.86	58.42	28.92	185.06	50.76	72.49	112.04	144.73	92.55	109.83	130.95	92.32	120.58	136.3	protein SPIRAL1-like1
29908.m005997	185.05	127.84	15.78	11.25	6.61	53.23	19.12	42.67	20.71	15.62	23.69	15.04	63.24	13.36	175.25	92.02	probable beta-D-xylosidase 7
29805.m001531	86.39	112.24	50.92	49.75	31.42	17.28	10.77	49.1	95.14	135.87	110.1	80.75	81.09	184.96	63.86	87.01	ras-related protein RABB1c
30148.m001474	55.9	41.43	41.22	35.18	18.16	184.6	34.37	13.95	41.95	71.91	43.77	29.09	82.87	28.73	107.22	47.56	DNA polymerase delta subunit 4
29912.m005548	28.21	20.92	0.28	0.07	0.02	0.29	0	6.55	60.88	15.41	79.45	101.76	25.63	1.61	16.13	184.59	aldehyde dehydrogenase family 2 member C4-like
30058.m000135	0	0	3.99	42.33	184.58	0	49.64	0	0	0	0	0	0	2.18	0	0	conserved hypothetical protein
29596.m000695	96.43	109.05	27.6	20.62	13.53	37.62	7.45	184.53	66.36	77.95	99.74	35.28	51.8	149.35	37.75	53.65	serine hydroxymethyltransferase, mitochondrial-like
29738.m001003	42.52	33.71	76.86	70.83	47.26	158.63	51.27	16.48	159.01	36.12	73.18	184.4	99.22	25.25	55.77	134.3	lil3 family protein
29591.m000138	17.34	13.23	10.96	11.83	7.46	7.39	2.2	9	110.89	15.75	51.25	184.39	37.99	16.31	23.91	57.26	translation initiation factor IF-2, chloroplastic
29813.m001449	61.72	86.75	0.68	0.8	1.03	28.23	1.17	43.73	112.88	123.86	109.52	184.28	84.56	76.13	50.01	93.94	lisH domain-containing protein C1711.05-like
29827.m002535	21.97	18.31	3.92	2.75	0.93	12.71	0.84	48.96	75.66	57.91	61.59	184.22	58.54	66.15	37.61	113.33	mitochondrial carnitine/acylcarnitine carrier-like protein
29844.m003201	0	0	0.04	0	0	0	0	0	0	0	0	0	184.22	29.28	0	0	pumilio homolog 15-like
30154.m001133	78.95	78.18	55.17	34.11	15.52	184.18	50.6	50.25	85.93	80.97	73.92	57.53	73.82	50.87	81.85	67.2	mitochondrial import inner membrane translocase subunit TIM22
29908.m006170	14.96	36.5	0	0	0.08	0	0.01	0	33.16	2.84	183.92	24.17	17.85	2.27	28.64	3.24	WAT1-related protein At1g21890-like
29628.m000754	145.2	177.73	75.4	39.3	18.73	162.95	28.8	52.4	161.09	136.41	157.87	48.01	148.12	39.03	163.63	183.46	allyl alcohol dehydrogenase-like protein
29692.m000524	0.14	0.42	0	0	0	0	0.09	2.26	49.91	183.22	0	1.47	1.91	0.14	0	1.52	protein PLANT CADMIUM RESISTANCE 2-like
29844.m003252	111.4	126.99	134.83	98.51	42.15	183.21	81.82	111.77	101.91	142.01	104.47	77.05	135.47	136.43	120.98	101.86	Proteasome subunit beta type
29751.m001873	114.23	83.12	0.64	0.71	2.66	83.39	0.08	0.11	45.81	10.11	53.44	23.36	182.9	24.13	71.97	115.7	tropinone reductase homolog At1g07440-like
30138.m003944	132.29	103.29	83.13	65.82	31.14	124.94	18.54	39.67	54.13	182.66	77.34	28.19	81.2	14	122.14	84.72	Reversibly glycosylated polypeptide 3
30204.m001778	117.4	178.9	55.67	44.17	33.86	59.1	24.24	89.25	125.41	142.31	182.42	71.41	95.89	89.46	91.05	118.81	vesicle-associated membrane protein 721
30071.m000432	0	0	0	0	0	0	0	0	7.87	182.34	0	0.15	0	0	0	0.64	conserved hypothetical protein
30078.m002318	90.91	107.4	62.49	57.26	25.04	44.2	19.81	182.26	67.32	126.96	76.89	48.13	74.47	152.3	65.73	74.9	isocitrate dehydrogenase
29706.m001326	87.35	108.55	97.25	84.71	48.13	46.45	28.62	182.02	70.9	91.13	92.85	64.37	85.17	155.99	62.52	83.36	dihydrolipoyllysine-residue acetyltransferase component 2 of pyruvate dehydrogenase complex, mitochondrial-like
30190.m011247	96.7	51.59	11.35	6.64	4.21	73.56	9.51	3.65	26.06	28.72	33.86	3.26	106.15	8.63	181.99	65.47	Histone deacetylase complex subunit SAP30L
30147.m014497	91.12	74.33	153.67	111.62	65.94	181.98	133.05	49.41	126.01	52.51	110.37	84.41	121.84	66.04	110.03	115.44	acetolactate synthase 3, chloroplastic
29908.m006100	7.04	5.26	0.01	0	0	0	0	0	28.49	0.13	2.33	181.91	15.03	0	0.02	77.66	probable 2-oxoglutarate/Fe(II)-dependent dioxygenase
29706.m001336	169.38	181.84	77.65	42.98	16.87	35.22	13.05	127.04	110.68	84.22	149.9	33.37	161.86	120.99	116.69	152.15	coatomer subunit zeta-1-like
29333.m001081	109.23	181.84	22.69	14.07	6.85	24.49	14.35	9.46	32.68	52.6	73.64	13.81	49.98	40.42	57.18	50.01	fasciclin-like arabinogalactan protein 15
29709.m001203	111.13	114.33	55.38	36.94	19.3	67.42	13.34	120.41	181.44	105.94	103.45	107.64	83.08	31.62	79	162.31	20 kDa chaperonin, chloroplastic-like
30170.m014328	111.5	146.03	87.47	72.06	39.69	12.86	15.09	172.83	98.95	181.2	119.44	79.96	87.25	103.46	71.49	125.76	NADH dehydrogenase
29729.m002277	111.83	98.53	9.35	4.01	3.89	38.84	0.51	30.21	66.73	38.66	76.67	79.03	71.91	14.78	89.77	181.18	ferritin-2, chloroplastic
29726.m004075	8.4	22.53	106.28	68.15	50.07	32.19	41.29	1.5	9.09	3.2	9.56	9.07	18.59	181.16	6.94	7.02	bifunctional epoxide hydrolase 2-like
48196.m000013	11.48	10.74	8.83	4.66	3.91	6.64	3.62	5.96	139.33	14.18	180.86	89.6	29.32	9.21	9.31	25.98	ATP-dependent Clp protease ClpB family protein
30147.m014306	71.29	180.84	6.72	4.64	2.92	15.18	5.45	11.42	59.18	88.98	107.56	39.76	68.43	27.84	77.43	107.81	BAG family molecular chaperone regulator 1-like
30170.m013609	118.73	180.51	0.06	0.26	0.89	5.37	0.05	0	141.6	41.29	120.24	115.61	24.46	35.44	26.92	157.95	LIM domain-containing protein WLIM1-like isoform X1
29726.m003952	18.07	13.1	13.1	7.86	6.38	8.16	5.24	69.38	145.68	22.1	44.96	180.48	22.65	25.39	10.71	45.93	PH-response transcription factor pacC/RIM101 isoform 1
30190.m011017	151.1	130.66	42.77	24.14	12.23	180.06	49.12	81.38	87.53	90.53	131.69	31.16	123.46	124.42	129.59	172.14	probable calcium-binding protein CML13
29799.m000623	145.99	149.44	94.73	70.16	52.02	6.76	1.97	132.61	129.23	142.97	166.73	114.1	169.54	179.97	162.75	129.94	eukaryotic initiation factor 4A-3
30131.m006938	53.65	49.01	0.02	0	0	0.05	0.03	0.02	24.39	179.81	41.82	5.87	6.94	5.15	45.42	40.07	disease resistance gene
29756.m000515	7.66	2.37	0.05	0	0.12	0.18	0.02	11.23	179.39	46.91	157.26	22.79	24.1	13.54	10.66	61.92	PI-PLC X-box domain-containing protein DDB_G0293730
29777.m000271	0	0.02	0.01	0	0	0	0	0.09	0.12	0	0	0	179.34	46.33	0	0.23	3-ketoacyl-CoA synthase 15-like
30147.m014342	31.58	29.39	24.64	24.39	25.72	39.28	20.18	24.23	114.93	37.49	66.84	179.22	82.69	56.14	46.51	104.18	peptide methionine sulfoxide reductase A1-like
30147.m014485	29.16	38.59	70.42	45.72	33.59	102.15	179.08	84.99	61.1	24.14	39.98	60.35	6.68	26.12	19.12	20.5	BnaA01g20430D
29815.m000518	0.02	0	0	0	0	0	0	0.12	0	1.29	0	179.01	0.5	0	0.77	0.5	cytochrome P450 76A1-like
30170.m013762	74.85	178.81	0.61	0.68	2.75	2.91	3.41	0.54	34.73	104.55	106.79	47.86	19.18	40.22	14.59	17.71	subtilisin-like protease SBT1.7
29877.m000475	100.83	92.76	2.22	2.37	1.5	9.98	1.14	14.46	25.52	178.71	9.63	0.92	24.9	54.53	76.59	11.66	heavy metal-associated isoprenylated plant protein 26-like
30170.m013640	64.53	53.61	42.08	34.3	18.55	178.69	51.4	25.04	20.72	63.19	22.83	10.5	51.46	17.72	74.12	52.34	ergosterol biosynthetic protein 28
29991.m000624	12.32	178.58	0.1	0	0.09	0.05	0	0.03	0.11	4.36	0	0	0.28	0.54	11.28	3.86	GDSL esterase/lipase At5g22810
29908.m006180	29.27	28.44	178.33	142.28	71.23	50.89	32.34	0.45	46.64	28.12	32.7	44.81	35.88	18.98	26.88	32.76	conserved hypothetical protein
30076.m004672	132.47	147.1	103.99	89.95	61.52	46.03	38.36	74.29	130.34	120.36	178.3	85.5	102.18	92.41	106.04	150.59	GTP-binding protein SAR1A
30147.m013894	1.52	0	178.3	138.34	153.69	55.25	176.06	0.32	0.45	0	0	0.02	2.4	0.3	0.06	0.36	AP-1 complex subunit mu-2
29751.m001801	76.32	57.43	3.54	3.35	3.04	16.1	1.15	2.31	108.44	7.27	69.46	129.72	131.91	63.02	85.1	178.2	Maternal effect embryo arrest 59
29929.m004513	24.14	17.3	23.68	8.51	0.88	124.79	3.61	12.66	27.82	32.27	18.88	0.3	69.5	1.06	178.2	21.34	BnaC09g41570D
30170.m014200	122.16	178.1	152.7	131.6	79.24	58.58	56.71	63.76	44.49	68.87	49.9	13	107.47	68.04	106.65	69.95	endoplasmin homolog
29662.m000463	177.98	173.62	49.25	35.63	17.92	62.83	25.41	83.43	52.63	77.75	78.8	27.24	77.03	91.44	134.19	119.66	glutaredoxin-C4-like
30147.m014535	77.84	143.05	162.51	122.44	65.17	177.96	123.56	79.99	67.6	149.62	72.3	43.49	58.24	68.91	59.12	54.72	adenylate kinase 4
28629.m000554	0.55	0	0	0	0	0	0	0	1.67	0	0	0	0	177.93	0	0.56	BnaC08g23860D
30204.m001760	110.43	109.2	116.86	56.53	22.13	128.11	32.17	99.59	107.1	177.92	106.2	34.33	97.71	69.22	101.63	80.83	60S ribosomal protein L13a-4
30068.m002671	2.48	1.75	2.09	0.51	0.23	0.68	0.52	0.21	69.07	1.71	6.22	177.78	15.31	2.12	9.66	22.15	plastidal glycolate/glycerate translocator 1, chloroplastic
29643.m000337	26.34	29.1	32.44	17.29	11	177.77	70.6	7.32	24.51	24.63	16.64	18.29	24.47	20.55	48.63	23.5	histone-like transcription factor family protein
29805.m001557	124.91	123.69	63.9	32.75	15.79	144.31	19.04	63.79	103.25	177.52	104.75	38.89	103.71	69.97	108.49	89.61	60S acidic ribosomal protein P2-2-like
29876.m000246	14.39	10.95	3.26	0.8	0.11	2.84	0.43	0	90.7	20.3	10.1	177.47	31.18	11.01	14.53	47.93	inner membrane protein PPF-1, chloroplastic
29646.m001072	25.72	26.55	3.12	2.95	2.09	29.62	2.11	29.4	77.94	32.57	30.19	177.38	38.39	49.22	27.99	27.4	probable protein phosphatase 2C 80
29842.m003579	177.3	93.54	91.23	94.33	34.18	142.86	31.16	14.6	39.78	38.04	73.75	11.17	86.95	14.11	147.82	124.49	glucan endo-1,3-beta-glucosidase 1 isoform X1
28359.m000275	106.31	119.77	110.5	73.98	31.06	126.11	55.94	80.28	70.28	151.34	177.24	17.31	114.99	142.53	99.75	113.87	glycine cleavage system H protein 2, mitochondrial
29661.m000899	85.13	106.7	0.03	0.03	0.2	0.05	0.02	4.69	26.18	177.24	7.08	3.77	8.08	0.49	4.34	6.84	peroxidase 51-like
28077.m000078	0	0	0	0.03	0.01	0	0	0	0.84	0	0.41	0.24	177.19	0	0	0.94	3-ketoacyl-CoA synthase 7
30128.m008732	19.45	13.73	4.2	1.55	0.76	2.56	1.57	3.41	142.97	0.43	51.24	177.11	42.92	4.14	25.26	104.56	UPF0603 protein At1g54780, chloroplastic
30170.m014027	113.4	176.95	11.85	8.2	6.03	101.15	3.24	2.6	18.41	28.6	32.4	10.17	40.35	11.96	71.56	39.57	glucan endo-1,3-beta-glucosidase 7-like
29842.m003703	65.21	55.63	30.05	12.3	8.58	28.89	8.16	39.14	115.93	28.11	64.59	106.79	132.78	18.57	92.58	176.34	DAG protein, chloroplastic
29638.m000509	0	0	0	0	0	0	0	0	28.59	0	176.3	0	0	0	0	0	conserved hypothetical protein
30156.m001700	0.03	0	0	0	0.15	0.04	0.03	0	8.43	176.15	0.17	0.14	0.64	0	0.2	0.35	LOW QUALITY PROTEIN: beta-bisabolene synthase-like
29772.m000320	94.67	93.24	80.78	60.18	40.48	176.07	57.14	67.1	58.74	53.35	58.36	21.59	79.94	44.59	94.11	74.38	polyadenylate-binding protein 3-like isoform X1
29839.m000436	19.63	13.4	0.21	0.49	0.68	18	0.32	0.02	28.96	57.4	106.1	3.12	32.37	7.96	25.24	175.96	protein trichome birefringence-like 36
30170.m014343	28.02	27.15	18.93	12.99	5.76	20.6	6.01	5.44	175.83	14.36	53.99	79.05	24.84	16.52	39.53	21.11	BnaC08g05770D
29851.m002392	175.79	158.53	48.02	33.29	19.23	53.38	9.67	9.16	36.51	70.77	57.01	10.74	41.07	38.9	151.42	51.4	CBS domain-containing protein CBSX5-like
30055.m001618	15.38	8.98	10.57	6.94	3.42	6.76	9.99	16.88	66.17	21.43	49.59	175.79	29.74	14.91	13.97	71.29	Transmembrane protein C20orf108
29688.m000269	76.17	77.28	13.11	9.35	7.56	9.92	4.87	56.48	57.8	175.33	55.5	94.15	33.58	41.19	86.06	21.1	mitogen-activated protein kinase 3
29646.m001064	37.56	52.19	24.01	22.47	14.98	32.13	18.23	175.15	28.86	32.72	46.45	21.8	47.47	78.44	23.55	48.07	probable Xaa-Pro aminopeptidase P isoform X1
28962.m000447	145.61	151.34	92.72	87.43	48.46	153.85	61.19	133.14	88.15	175.08	117.59	98.87	112.24	157.87	131.01	101.95	SKP1-like protein 1B
29681.m001342	130.67	140.76	83.96	72.15	57.64	175.06	78.38	106.11	84.37	93.67	106.67	72.28	114.24	93.07	86.36	127.23	nudC domain-containing protein 2
33107.m000017	0.9	0	0.53	1.95	0.69	46.5	0	0	6.58	0.09	12.32	0	174.82	1.35	1.03	27.93	3-ketoacyl-CoA synthase 19-like
30026.m001501	113.06	47.18	0.28	0.01	0.07	6.86	0.44	0.02	4.17	0.01	0.07	30.09	86.94	117.09	153.16	174.8	K-box region and MADS-box transcription factor family protein isoform 2
30131.m007013	157.37	174.71	72	62.29	8.08	0	31.85	0.04	0.03	4.92	0	0.36	16.54	3.43	65.27	12.55	probable inactive shikimate kinase like 1, chloroplastic
30143.m001173	2.53	1.44	1.17	3.06	7.52	174.68	0.01	11.59	6.95	16.05	15	0.79	0.29	0.19	1.51	0.43	AT-hook motif nuclear-localized protein 15
29739.m003780	15.2	16.71	0.09	0.16	0.24	13.4	0.03	0.18	27.09	174.66	53.44	12.31	37.63	5.63	16.39	35.41	Duplicated homeodomain-like superfamily protein
30076.m004691	2.22	77.28	0	0	0	0.07	0	16.83	0.05	0.84	0.88	0.05	1.16	174.62	0.32	0.11	WASH complex subunit CCDC53 homolog
29904.m002976	6.02	6.87	18.6	18.93	10.09	11.2	12.7	2.53	23.6	16.88	18.16	174.32	16.58	14.39	11.34	24.54	uncharacterized aarF domain-containing protein kinase At1g79600, chloroplastic
29726.m004038	83.63	131.3	12.45	5.95	4.97	21.82	17.61	32.14	64.77	77.27	59.07	140.03	88.82	69.28	31.32	173.8	protein RALF-like 33
30170.m013910	155.53	173.66	99.32	66.81	35.47	134.47	33.9	109.87	67.8	149.41	83.48	60.13	163.54	115.17	138.22	115.22	26S proteasome non-ATPase regulatory subunit 14 homolog
28193.m000296	113.22	118.84	134	98.49	29.91	143.33	23.86	90.5	91.05	104.73	81.74	26.85	118.09	47.2	173.66	101.69	U3 small nucleolar RNA-associated protein 25
27742.m000252	1.61	5.97	0	0	0	0	0	0.77	40.18	0.39	0	173.49	56.6	2.9	11.63	1.47	conserved hypothetical protein
30076.m004600	126.82	135.72	62.53	57.87	43.71	55.18	20.53	128.33	84.81	173.43	108.33	43.74	116.6	97.44	86.28	152.14	BnaA03g26480D
30076.m004521	4.21	62.93	1.81	2.87	1.95	0.72	0.86	0	35.51	93.77	173.33	15.56	14.25	10.28	0.77	35.26	GERMIN-LIKE protein 10
29908.m005971	0.29	0.16	0.23	0	0	0.05	0.04	1.48	173.18	8.28	21.32	1.38	5.49	4.35	2.21	2.75	conserved hypothetical protein
30075.m001158	173.09	106.79	59.59	35.75	21.57	36.53	15.75	17.75	78.14	48.23	61.23	20.32	82.1	96.16	117.93	109.51	sphingolipid fatty acid alpha hydroxylase
29631.m001036	105.35	105.21	0.32	0.15	0.21	2.93	0.17	0.22	78.11	24.65	26.64	7.58	34.67	17.24	51.14	173.08	probable polygalacturonase non-catalytic subunit JP650
29822.m003394	44.64	28.21	10.46	6.22	2.49	18.47	2.64	18.13	173.03	12.43	53.69	91.23	82.37	8.54	49.63	133.7	EG2771
28623.m000398	104.3	126.26	140.66	135.36	91.8	91.85	172.87	84.67	44.06	90.31	74.74	48.25	79.46	108.5	74.22	134.77	V-type proton ATPase subunit c4-like
29680.m001723	18.87	15.79	0	0.52	0	2.18	0	154.1	172.66	172.86	140.24	35.34	49.39	11.35	5.85	106.17	conserved hypothetical protein
29908.m006038	132.49	126.31	74.89	48.68	25.03	96.22	31.23	88.86	100.42	90.89	129.81	43.71	172.77	80.82	155.37	141.28	14-3-3 protein 7
28883.m000745	25.05	26.53	10.42	8.3	3.01	20.01	13.68	17.13	52.48	43.42	49.15	172.57	40.35	60.76	21.03	55.6	Ribosomal protein L12/ ATP-dependent Clp protease adaptor protein ClpS family protein isoform 1
29751.m001892	0.06	0	0	0	0	0	0	0	0.45	7.81	0.11	0.02	0.06	172.55	0	0	low-temperature-induced 65 kDa protein
29687.m000589	65.91	69.19	77.65	72.41	49.6	94.43	50.39	33.61	172.48	49.69	102.53	111.27	120.84	43.24	86.39	120.91	UPF0133 protein
29929.m004767	76.41	57.28	96.09	69.04	43.04	98.88	27.26	94.24	70.32	62.22	67.7	35.67	172.3	129.3	73.49	76.64	very-long-chain 3-oxoacyl-CoA reductase 1
30167.m000876	141.44	97.39	172.25	117.54	51.6	102.1	58.66	78.86	82.81	167.21	98.48	16.04	102.99	24.55	120.24	101.78	40S ribosomal protein S19-3
28200.m000193	167.91	45.91	18.77	10.6	3.33	51.43	4.28	23.01	59.2	47.27	55.32	9.39	78.57	1.49	171.94	132.07	monocopper oxidase-like protein SKU5
28694.m000670	3.42	3.43	0.68	0.57	0.41	11.18	0	1.34	29.01	0.28	8.86	5.41	171.85	2.74	27.54	9.26	protein HOTHEAD
30190.m011162	0	0.09	2.27	2.22	0.05	0	1.17	18.87	4.53	171.71	2.48	20.37	2.45	0	0.32	5	thaumatin-like protein 1
29634.m002114	91	114.98	43.54	33.23	19.83	62	22.41	152.98	84.37	109.6	119.69	71.91	89.33	171.68	54.91	92.91	V-type proton ATPase subunit d2
28498.m000207	1.7	0.5	0.86	0.65	0.42	0.46	0.88	0	87.98	0.33	25.63	171.64	9.42	2.12	1.97	22.49	NAD(P)H-quinone oxidoreductase subunit N, chloroplastic
29804.m001505	36.26	31.12	19.48	12.65	10.03	68.29	7.66	33.95	131.58	77.45	65.9	171.59	62.08	27.39	31.76	88.74	soluble inorganic pyrophosphatase 6, chloroplastic
29912.m005381	33.37	43.44	5.65	2.71	2.44	0.61	0.99	13.75	25.16	171.55	65.12	10.1	22.56	78.63	23.14	28.34	cytidine deaminase 1
29826.m000762	13.06	7.21	44.15	45.59	86.68	146.66	57.57	171.42	38.97	33.67	110.03	11.83	55.11	30.24	39.52	31.14	integral membrane family protein
30138.m003888	70.74	74.58	71.38	33.58	12.57	22.07	5.9	87.09	171.34	59.16	98.19	104.24	151.18	16.31	98.83	147.88	heat shock protein 83
30204.m001769	67.65	78.29	45.1	29.26	16.2	29.42	19.5	171.33	57.18	58.23	60.24	39.48	74.19	64.94	67.69	51.45	desumoylating isopeptidase 1
30205.m001606	99.64	97.49	115.15	78.04	39.36	171.32	31.95	37.16	51.16	102.59	73.94	20.09	88.16	40	95.98	62.64	T-complex protein 1 subunit zeta 1
30012.m000041	6.21	1.76	10.7	4.09	2.35	5.61	3.57	6.02	28.45	0.17	4.04	8.8	34.92	170.91	12.24	30.8	3-ketoacyl-CoA synthase 12
29154.m000218	58.92	9.65	0.75	0.14	0.31	0.52	1.49	1.14	1.19	6.63	0.53	0.33	0.95	2.26	170.69	0.64	zinc finger protein ZAT12
30138.m004056	35.27	41.99	170.62	148.69	99.85	38.33	74.66	157.69	15.44	56.98	16.15	17.36	39.93	49.35	38.63	28.85	pentatricopeptide repeat-containing protein At4g21065
30147.m014003	170.61	88.85	0.99	0	0.41	18.22	3.94	0	62.21	7.98	37.21	10.19	4.68	5.25	26.56	2.53	snakin-2-like
29846.m000181	81.95	86.21	95.19	75.65	48.16	125.04	78.45	104.63	170.43	162.55	144.26	136.2	93.63	119.67	96.61	100.83	oxysterol-binding protein-related protein 3B-like
28327.m000367	56.88	42.65	20.12	10.9	6.34	13.63	7.22	54.6	35.36	6.43	37.15	36.03	170.15	85.8	43.08	66.69	caffeoylshikimate esterase-like
30190.m010951	9.51	10.16	0.2	0.1	0.19	0.55	0.21	170.11	1.25	1.07	0.53	0.05	1.99	77.81	1.37	0.76	triacylglycerol lipase 2
30178.m000874	12.03	2.63	0.01	0	0	0.33	0	170.1	28.32	1.33	10.4	3.41	58.64	4.21	11.36	21.69	probable flavin-containing monooxygenase 1
29709.m001206	126.58	126.14	61.18	44.21	24.26	124.64	33.52	169.96	104.48	165.34	83.53	68.49	123.43	99.32	101.15	90.8	acyl carrier protein 1, mitochondrial
29889.m003324	32.33	35.83	25.37	21.3	15.14	26.6	11.3	79.13	30.05	32.46	46.03	28.35	36.28	169.93	29.67	35.77	galactokinase
30170.m014169	5.58	6.29	0.85	0.1	0.45	0.55	0.42	0	80.37	0.57	37.1	169.93	26.23	8.15	6.71	61.39	protein SPA, chloroplastic
[truncated: 17,907 more rows]

## Sheet: S3
Table S3. All tissue-specific genes in castor bean.
Gene_ID	Germinating seed	Seedling	Leaf	Stem	Root	Inflorescence	Pollen	Ovule	Capsule	Seed1	Seed2	Seed3	Seed4	Seed5	Endosperm	Embryo	Tissue-specific	DMV gene	Annotation
30174.m008760	19752	20.81	0	4.11	0.08	13.53	0.59	1.53	1.43	1.2	2.23	0.49	1.51	2.57	0	0	Germinating seed	yes	non-specific lipid-transfer protein A-like
28644.m000934	15440.2	6.63	0	1	0	0.5	0.53	0.24	0	0	0.74	0.24	0.75	0.24	0	1.08	Germinating seed	yes	Non-specific lipid-transfer protein B
30086.m000213	7010.19	5.14	0	0.63	0.24	0.42	11.23	0.12	0	0.64	0.75	106.03	117.25	132.44	36.75	0.94	Germinating seed	yes	Isocitrate lyase; Short=ICL; AltName: Full=Isocitrase; AltName: Full=Isocitratsysase
29616.m000224	6822.27	194.46	45.11	147.14	1.46	183.97	5.53	10.04	20	2.88	5.69	0.29	0.28	0	0.67	3.55	Germinating seed	yes	metallothionein 3-like protein
30147.m013773	5672.76	3.17	0.02	0.87	0	0.24	0.26	0.16	0.2	0.45	0.56	35.86	19.96	40.07	9.01	53.96	Germinating seed	yes	Malate synthase, glyoxysomal
30174.m008801	4433.01	5.36	3.01	3.62	2.24	31.89	72.48	3.89	4.62	6.04	6.9	1.68	1.5	0.64	0.18	1.39	Germinating seed	yes	malate dehydrogenase, cytoplasmic-like
30147.m013826	4170.44	0	0	0	0	0.52	383.6	0	0	191.57	272.81	4.11	7.7	47.32	0	0	Germinating seed	yes	vignain
30147.m013783	4100.95	606.43	440.53	645.64	993.27	1031.07	540.58	722.68	855.28	1150.86	1293.35	1462.28	1391.92	748.78	875.04	1539.36	Germinating seed	yes	glyceraldehyde-3-phosphate dehydrogenase
30174.m008763	3636.18	9.52	0	0.41	0	1.63	1.17	0.92	0.52	7.68	38.59	1092.16	1110.3	1038.61	1069.07	8.4	Germinating seed	yes	Non-specific lipid-transfer protein A; Short=NS-LTP A; AltName: Full=Phospholipid transfer protein; Short=PLTP
29929.m004785	3282.79	2.05	0	0.51	0.16	0.47	1.89	0.22	0.14	0.15	0.41	496.34	381.79	203.25	102.74	1.47	Germinating seed	yes	vignain-like
29600.m000550	2636.95	170.97	115.06	104.3	173.05	111	245.26	104.46	119.28	135.46	153.09	40.24	31.28	19.08	11.31	28.6	Germinating seed	no	aconitate hydratase, cytoplasmic
29844.m003331	2438.72	384.7	249.11	611.64	439	436.22	328.19	391.79	845.06	605.05	411.68	357.13	160.98	122.82	181.26	159.57	Germinating seed	yes	stem-specific protein TSJT1
28179.m000467	2249.22	5.98	2.59	22.06	1.96	61.14	4.67	23.13	21.07	13.17	8.05	0.18	0.05	0.74	0.16	8.53	Germinating seed	no	protein spt2-like
30174.m008761	1996.68	3.82	0.24	3.34	0.08	0.56	0	0.6	4.05	3.03	16.66	50.7	96.27	124.56	115.91	3.7	Germinating seed	yes	Non-specific lipid-transfer protein A; Short=NS-LTP A; AltName: Full=Phospholipid transfer protein; Short=PLTP
29781.m000013	1818.99	392.58	469.2	583.97	813.1	632.82	274.08	480.42	580.92	621.19	809.6	194.88	102.6	38.52	73.72	353.12	Germinating seed	yes	L-ascorbate peroxidase, cytosolic
29212.m000185	1764.92	314.7	262.88	347.71	770.53	351.6	534.58	233.62	286.48	326.46	368.05	196.27	122.69	40.69	77.86	326.99	Germinating seed	no	ADP,ATP carrier 1, mitochondrial
30072.m000979	1760.04	157.88	86.74	517.72	281.81	149.93	406.8	96.52	107.5	62.98	132.48	40.91	30.63	9.49	24.58	145.72	Germinating seed	no	ankyrin repeat family protein
29801.m003124	1657.33	0	0	0	0	0.15	494.84	0	0	29.11	0	0	0	0	0	0	Germinating seed	no	low-temperature-induced cysteine proteinase-like
30170.m013617	1602.49	21.34	31.82	14.2	29.63	20.44	28.07	5.36	16.06	0.84	3.9	2.2	3.96	1.29	3.31	5.17	Germinating seed	no	phosphoenolpyruvate carboxykinase
29904.m002984	1600.91	60.05	44.58	59.65	84.7	69.13	228.46	47.92	55.95	78.43	91.32	74.69	64.93	43.84	22.67	54.64	Germinating seed	no	peroxisomal 3-keto-acyl-CoA thiolase
30147.m014020	1595.74	607.58	311.54	708.07	572.61	476.83	400.75	354.31	593.66	589.53	751.1	298.3	196.75	107.39	106.54	285.41	Germinating seed	no	serine/Arginine-related protein 53
29836.m000571	1588.18	8.1	41.65	0	18.87	0.72	2.47	0	0.72	0	0	0	0	0	0	0	Germinating seed	yes	conserved hypothetical protein
29794.m003445	1556.67	11.06	6.49	14.12	10.07	21.02	40.95	9.1	10.33	27.69	28.62	29.8	26.71	23.48	17.53	14.13	Germinating seed	yes	aspartate aminotransferase, cytoplasmic-like isoform X2
30174.m008963	1539.89	68.2	94.43	35.71	38.69	29.63	43.86	12.96	14.26	24.26	33.69	23.74	20.69	14.74	11.46	23.05	Germinating seed	no	peroxisomal membrane protein 11C
29876.m000258	1521.63	390.18	219.9	427.57	510.78	464.89	671.73	371.02	435.97	476.37	622.04	569.6	466.8	237.35	474.1	771.34	Germinating seed	yes	ATP synthase 6 kDa subunit, mitochondrial
29842.m003556	1481.75	13.82	1.64	72.34	18.62	37.6	54.26	10.32	5.32	23.84	79.6	153.5	127.51	108.17	135.49	17.93	Germinating seed	no	aspartic proteinase-like
29932.m000590	1400.78	98.37	129.45	329.39	96.33	71.9	94.01	200.11	70.9	159.49	90.03	10.96	2.97	1.51	6.19	16.31	Germinating seed	yes	probable ribose-5-phosphate isomerase 2
29841.m002775	1294.31	172.95	54.84	115.98	87.99	134.97	132.41	135.75	142.46	121.93	159.73	92.97	60.04	43.31	42.66	160.62	Germinating seed	no	plastid ATP/ADP transport protein 2
28738.m000146	1277.69	20.11	14.93	23.32	42.48	29.7	32.93	19.01	34.72	38.48	52.42	78.72	54.35	30	25.91	29.83	Germinating seed	no	aspartate aminotransferase, mitochondrial
27383.m000156	1264.94	42.26	128.2	17.04	31.09	50.15	42.58	30.27	48.84	44.79	43.67	17.4	12.4	6.34	5.89	11.58	Germinating seed	no	triosephosphate isomerase, cytosolic
29986.m001661	1239.81	52.38	7.56	91.69	45.64	66.45	47.25	58.58	80.73	74.59	78.81	34.25	18.8	2.15	2.86	29.88	Germinating seed	no	probable ATP-dependent RNA helicase DHX37
30129.m000374	1223.69	4.43	5.03	3.83	4.62	6.19	19.21	4.06	3.36	6.32	13.56	19.15	6.9	3.8	7.63	20.05	Germinating seed	yes	stress-related protein
29726.m004086	1189.66	12.44	0.89	11.67	0.94	16.57	18	18.51	28.47	15.67	12	47.67	36.27	58.8	10.05	3.86	Germinating seed	yes	sucrose synthase 2-like isoform X2
30152.m002414	1165.77	158.77	88.28	157.21	46.2	112.76	80.24	95.55	134.52	89.91	102.82	74.97	62.23	31.82	67.04	61.11	Germinating seed	no	thioredoxin-like protein Clot
29745.m000364	1158.36	90.65	87.42	118.16	164.23	261.78	228.41	154.25	158.27	139.45	165.74	140.19	119.95	91.73	57.39	73.52	Germinating seed	no	serine carboxypeptidase-like
27451.m000247	1108.92	1.5	9.59	0.9	28.37	269.29	15.78	1.04	18.27	0.15	0	2.68	10.49	7.2	0.86	0.05	Germinating seed	yes	protein RSI-1-like
35093.m000014	1073.43	387.62	348	264.69	164.59	183.46	183.49	246.16	318.64	172.58	254.05	41.91	24.29	22.57	13.85	91.77	Germinating seed	yes	pyrophosphate-energized vacuolar membrane proton pump-like
28644.m000935	1055.15	0	0	0	0	0	0	0	0	0	0	0	0	0	0.38	0	Germinating seed	yes	non-specific lipid-transfer protein A-like
30169.m006296	961.93	84.55	70.01	119.12	239.98	178.44	166.24	129.18	197.97	245.79	383.52	237.45	171.23	62.98	66.73	223.83	Germinating seed	yes	phosphoglycerate kinase, cytosolic
32873.m000014	856.04	19.53	0	92.38	85.28	9.59	0.39	0	35.83	0	0.42	0	0	0	0	0	Germinating seed	yes	lipase
29711.m000323	804.28	198.05	246.02	106.46	102.86	227.25	70.85	95.68	225.72	116.48	134.54	80.97	53.16	25.05	14.72	45.34	Germinating seed	no	triosephosphate isomerase, chloroplastic
28830.m000233	789.86	7.36	4.75	11.39	6.02	25.94	33.85	9.77	13.57	20.09	21.04	2.02	1.79	0.25	0.01	0.63	Germinating seed	yes	malate dehydrogenase, glyoxysomal isoform X1
29983.m003299	779.89	94.67	37.25	117.15	67.27	64.95	141.54	48.5	86.19	82.76	153.94	64.59	48.71	44.63	37.69	21.89	Germinating seed	no	ribosomal lysine N-methyltransferase 3
29948.m000719	727.07	18.46	0.19	20.02	14.98	0.8	36.72	12.55	0.43	22.76	14.26	12.46	0.03	6.83	2.99	4.84	Germinating seed	no	peroxisomal acyl-coenzyme A oxidase 1
28109.m000042	653.73	0.41	0	0	20.16	0.14	0.77	0.77	0	110.94	96.05	0.04	0	0	0.01	0	Germinating seed	yes	probable mannitol dehydrogenase
29647.m002020	647.28	0.45	0	0	0	0	8.42	0	0	0.19	0	0.36	0.1	0.68	0.07	0.05	Germinating seed	yes	bidirectional sugar transporter N3-like
30180.m001040	612.31	4.02	0	0.07	0.28	0.27	0.07	0	0	0.21	0.07	0	0.07	0.06	0	0.09	Germinating seed	yes	germin-like protein GLP, partial
30138.m004080	609.87	40.16	6.6	22.32	0	17.92	23.67	46.5	19.03	15.95	8.41	0	0.58	0	0.4	0	Germinating seed	yes	conserved hypothetical protein
29176.m000137	551.39	17.57	17.57	22.97	48.46	36.68	46.21	73.46	31.42	74.91	40.4	36.49	26.68	10.37	19.06	24.54	Germinating seed	no	citrate synthase, glyoxysomal
29929.m004598	543.11	33.8	10.06	36.83	30.2	86.14	4.21	13.43	51.82	40.32	86.74	21.7	16.49	11.56	2.82	8.72	Germinating seed	yes	delta(3,5)-Delta(2,4)-dienoyl-CoA isomerase, mitochondrial
28565.m000324	533.89	0.29	0	0.65	0.03	0.35	0.63	0.04	0.28	0.05	0.02	6.16	3.71	1.56	2.26	0.01	Germinating seed	yes	GDSL esterase/lipase 6
30131.m007274	502.6	57.32	25.36	53.88	61.66	38.41	145.25	30.1	44.56	37.52	29.98	18.98	7.11	5.21	15.1	31.21	Germinating seed	yes	E3 ubiquitin-protein ligase RNF25
28176.m000270	499.35	34.4	31.06	35.09	43.63	33.05	37.94	15.02	22.7	16.72	23.39	20.68	17.92	21.03	4.36	7.33	Germinating seed	no	acyl-coenzyme A oxidase 4, peroxisomal
29929.m004694	484.72	11.08	4.07	39.36	15.23	24.38	6	14.34	8.31	7.82	5.38	19.39	15.33	6.59	15.72	11.12	Germinating seed	no	probable pre-mRNA-splicing factor ATP-dependent RNA helicase-like isoform X1
27766.m000157	483.98	4.71	21.57	3.32	11.21	21.71	0.11	57.72	28.76	77.23	68.79	14.44	7.35	1.44	4.76	3.51	Germinating seed	yes	pathogenesis-related protein PR-1
29912.m005540	463.39	31.29	55.6	18.26	1.68	6.67	17.97	4.89	8.35	5.61	5.81	1.54	2.58	0.46	9.59	26.27	Germinating seed	yes	BnaC06g09640D
29200.m000164	460.5	17.02	5.73	73.13	15.23	49.64	4.74	32.07	49.9	71.29	37.06	5.89	1.77	0.92	2.14	5.6	Germinating seed	yes	malate dehydrogenase, cytoplasmic-like
27936.m000051	459.19	12.51	3.92	70.17	31.64	12.29	7.78	0.83	12.31	6.71	13.83	0.16	0.04	1.87	0.71	0	Germinating seed	yes	WAT1-related protein At2g37460-like
29826.m000730	456.45	19.84	15.56	26.58	10.04	15.12	27.24	8.1	16.12	15.14	19.45	8.68	2.05	3.03	2.13	2.59	Germinating seed	no	acetyl-CoA acetyltransferase, cytosolic 1-like isoform X2
29889.m003265	376.18	39.04	38.27	6.01	28.66	35.2	23.19	1.89	0.76	9.74	92.75	0.05	0.05	0.01	0.03	0.93	Germinating seed	yes	beta-D-xylosidase family protein
29326.m000015	337.67	18.54	5.4	0.33	18.86	3.2	0	0	6.34	0	0	0	0	0	0	0.96	Germinating seed	yes	tropinone reductase homolog At2g29290-like
29589.m001283	332.21	43.83	27.06	46.37	32.47	20.43	105.62	2.89	20.56	8.92	19.99	5.96	3.32	7.07	1.25	0.2	Germinating seed	no	serine carboxypeptidase-like 51
30078.m002350	311.79	3.75	0	4.04	4.51	15.99	4.31	3.91	1.47	6.6	2.93	0.2	0.78	1.3	0.01	26.56	Germinating seed	yes	amaranthin-like lectin
28345.m000114	310	20.5	10.42	23.68	10.24	6.36	71.48	1.32	7.48	0.12	1.6	4.08	2.68	1.73	2.12	0.05	Germinating seed	yes	ribulose bisphosphate carboxylase/oxygenase activase 2, chloroplastic isoform X1
30178.m000873	301.26	0.7	0.08	7.08	0.12	4.92	2.48	11.27	10.5	19.96	15.28	0.2	0.18	0	0.05	0	Germinating seed	no	probable flavin-containing monooxygenase 1
29917.m002029	283.63	3.56	0	6.77	0	15.19	30.74	17.03	5.52	13.75	22.58	0.05	0	0.31	0.23	2.86	Germinating seed	no	probable methyltransferase PMT9
27732.m000273	275.66	21.87	15.39	13.7	4.74	16.71	3.38	5.05	23.75	5.18	6.4	6.4	5.32	2.54	5.35	3.53	Germinating seed	yes	GNS1/SUR4 membrane protein family
30170.m013821	260.51	5.98	1.47	2.07	3.06	20.48	75.35	10	41.46	5.31	3.77	3.5	2.19	2.94	2.81	0.35	Germinating seed	yes	probable isoaspartyl peptidase/L-asparaginase 2
29884.m000183	241.7	0.28	0.05	0.44	0.05	0.1	2.92	0.15	0.28	1.05	2.39	1.57	0.55	1.25	0.38	0.17	Germinating seed	yes	triacylglycerol acidic lipase TAL4
29588.m000883	214.92	1.68	0.21	0.31	0.18	0.17	1.81	0.1	0.05	0	0.11	0.45	0.46	0.07	0.16	0.13	Germinating seed	no	pleiotropic drug resistance protein 1-like
29883.m002017	197.7	5.27	12.2	5.63	1.14	2.78	1.22	0.6	12.78	0.47	0.92	0.13	0.32	0.22	0.12	0.05	Germinating seed	yes	cytochrome P450 94A2-like
30042.m000466	196.94	0.14	0	0	0	0.07	0.5	0	0	0	0	0	0	0	0	0	Germinating seed	yes	polygalacturonase-like
30190.m011207	156.2	0.08	0	0	0	0.08	0	0	0	0	0	5.27	7.71	6.35	21.65	0.11	Germinating seed	no	Ripening-related protein 1
29884.m000182	150.85	9.64	0.04	20.4	38.31	3.56	0	0.07	5.46	0	0	0	0	0.04	0.02	0	Germinating seed	no	triacylglycerol acidic lipase TAL1
30148.m001476	146.9	0.99	0	1.13	13.94	0.08	1.14	0	0.19	0.12	0	0.04	0	0	0	0.42	Germinating seed	yes	cytochrome P450 89A2-like
30068.m002519	142.56	6.99	0.1	1.94	6.22	20.95	2.64	0.12	5.15	0.07	0.02	0.02	0.1	0	0.04	0.06	Germinating seed	yes	cellulose synthase-like protein
30039.m000234	131.01	0.45	0.23	0.08	0	0.23	0.08	0	0	0	0	0	0	0	0	0	Germinating seed	yes	chitinase 2-like
29620.m000555	128.93	0	0.66	0	0.17	1.03	3.41	0	0	0	0	16.37	12.51	8.07	41.6	0	Germinating seed	yes	conserved hypothetical protein
29900.m001618	128.05	0	9.94	0	0	3.96	12.79	0.02	0	0.59	0	1.24	0	0	0	1.12	Germinating seed	no	Hydrolase-like protein family isoform 1
30174.m008992	127.16	0.16	0	0.08	0.17	0.32	0.08	0.08	0	0	0	0	0.3	0	0	0	Germinating seed	yes	(+)-neomenthol dehydrogenase-like
30146.m003471	105.11	25.96	0	0	23.68	3.79	3.47	0	3.69	0	0	0	0	0	0	0	Germinating seed	yes	cryptdin-related protein
27889.m000169	96.56	0.43	0	0	0	0	0	0	0	0	0	0	0	0	0	0	Germinating seed	no	germin-like protein GLP, partial
30131.m007246	95.16	0.11	0.48	0	0	0.02	4.34	0.26	0.26	0.04	0	0.04	0	0	0	0.03	Germinating seed	yes	probable inactive purple acid phosphatase 27
29910.m000966	48.62	0.45	0.03	1.45	0	0.57	0	0	0	0.22	0	0	0	0	0	0.12	Germinating seed	yes	probable carboxylesterase 18
30147.m014469	24.68	0	0	0	0	0	0	0	0	0.9	0	0	0	0	0	0	Germinating seed	no	conserved hypothetical protein
29579.m000205	13	3.13	0	5.42	0.75	0	0	0	0	0	0	0.1	1.62	0	0	8.27	Germinating seed	no	probable esterase KAI2
30174.m008759	9.08	0	0	0	0.39	0.33	0	0	0	0.17	0	0	0	0.07	0	0.17	Germinating seed	yes	ethylene-responsive transcription factor 13-like
27911.m000026	6	0	0	0	0.89	0	0	0	0	0	0	0.37	0	0	0	0.47	Germinating seed	yes	conserved hypothetical protein
30152.m002423	5.81	0.54	0	0.26	0	0	0	0.19	0	0	0	0.03	0	0	0	0	Germinating seed	yes	cytochrome P450 93A3-like
30131.m007225	4.97	0	0	0	0	0.38	0	0	0	0	0.17	1.15	0.66	0.23	0.17	0	Germinating seed	no	conserved hypothetical protein
29863.m001048	4.94	0	0	0.37	0	0	0.63	0	0	0.25	0.25	0.12	0	0	0.05	0	Germinating seed	yes	UPF0496 protein At1g20180-like
28670.m000102	4.12	0	0.15	0	0.33	0	0	0	0	0	0	0	0	0	0	0	Germinating seed	no	tropinone reductase 1-like isoform X1
30128.m008949	479.15	3.52	0.28	7.44	26.2	8.79	8.58	3.39	22.24	29.24	30.71	11.24	14.31	11.24	6.64	111.83	Germinating seed	yes	WAT1-related protein At1g09380
28333.m000558	1644.67	68.31	32.92	27.89	123.53	50.23	57.75	22.87	59.68	23.42	43.5	34.39	38.16	52.7	4.37	4.42	Germinating seed	no	glycine-rich family protein
28966.m000527	396.51	21.47	32.85	10.91	3.42	7.74	10.95	5	12.12	2.42	4.14	17.32	11.98	7.04	0.07	0.15	Germinating seed	no	regulator of ribonuclease-like protein 3
29816.m000668	4764.49	60.79	13.67	649.2	19.32	75.96	11.59	18.99	163.31	263.24	219.94	1.84	1.84	1.47	1.03	9.11	Germinating seed	yes	nicotinate-nucleotide pyrophosphorylase
29726.m004067	1691.82	43.08	3.5	32.4	4.08	40.18	79.68	19.52	19.82	43.21	38.41	41.2	28.15	45.38	6.38	7.14	Germinating seed	no	glyoxysomal fatty acid beta-oxidation multifunctional protein MFP-a
29844.m003365	460.31	28.69	33.04	16.91	20.88	12.44	29.18	10.12	8.03	12.38	6.75	0.13	0	0.01	0.03	2.1	Germinating seed	no	Acyl-CoA synthetase
30115.m001191	270.57	20.51	27.19	18.34	41.63	6.09	18.67	4	8.32	1.98	14.29	0	0	0	0	0	Germinating seed	no	eukaryotic initiation factor 4A
28565.m000334	1105.61	231.33	137.24	264.9	395.6	338.16	543.19	250.94	323.54	360.56	435.74	254.3	192.77	96.44	138.25	397.92	Germinating seed	no	ATP synthase subunit beta, mitochondrial
30167.m000881	221.47	2.75	1.84	1.88	15.06	2.93	7.75	1.1	6.44	0.1	2.77	27.13	16.49	15.87	10.12	0.01	Germinating seed	no	caffeoylshikimate esterase
29726.m003996	236.41	16.37	7.54	13.84	10.2	11.7	17.84	6.46	13.86	3.11	4.53	1.44	2.74	4.75	3.14	3.48	Germinating seed	no	RING finger and CHY zinc finger domain-containing protein 1
29908.m006070	562.94	133.43	69.33	140.59	158.19	108.44	87.08	66.38	74.2	75.12	107.7	48.91	26.08	12.01	31.78	119.82	Germinating seed	no	cytochrome c oxidase subunit 6b-1
29822.m003412	304.34	18.34	26.84	25.74	14.99	11.82	26.7	5.3	18.11	26.43	24.26	14.35	16.52	20.57	10.97	8	Germinating seed	yes	protein CREG1
28470.m000422	231.24	29.05	8.12	18.66	23.7	8.96	19.37	7.2	6.67	8.29	10.42	8.28	6.29	5.77	5.93	4.92	Germinating seed	no	triacylglycerol lipase SDP1
30170.m013981	677.46	157.61	93.07	148.8	115.98	147.02	100.23	144.7	118.69	103.4	118.48	208.85	137.64	108.96	200.2	133.14	Germinating seed	no	F-box/FBD/LRR-repeat protein At1g13570-like isoform X1
30174.m008666	243.62	3.61	2.85	6.72	3.82	19.45	14.13	17.4	9.93	11.09	13.56	21.52	14.31	0	8.25	24.94	Germinating seed	no	3-methyl-2-oxobutanoate hydroxymethyltransferase 1, mitochondrial-like
30190.m011159	334.95	29.16	22.19	37.73	32.91	36.82	23.76	26.93	39.81	44.75	59.5	28.62	20.63	15.56	7.43	10.39	Germinating seed	no	bifunctional UDP-glucose 4-epimerase and UDP-xylose 4-epimerase 1
29904.m003021	427.88	82.56	81.18	149.81	154.25	139.33	165.15	17.83	92.28	0	0.56	0	0	0	0	0	Germinating seed	no	GRIM-19 protein isoform 1
30008.m000796	115.87	5.68	0.8	7.06	0	2.94	1.49	2.21	0.88	0.51	0.23	0	0	0	0	0.05	Germinating seed	yes	probable carboxylesterase 18
30170.m014302	265.79	45.47	39.92	41.94	13.68	18.43	16.64	14.59	27.1	10.85	17.78	2.22	1.19	3.37	2.96	0.8	Germinating seed	yes	glutathione S-transferase-like
29603.m000528	358.8	32.6	18.78	45.91	32.09	56.22	28.31	27.24	46.25	30.12	46.63	59.59	26.22	18.35	33.7	58.01	Germinating seed	yes	peroxisomal bifunctional enzyme-like
30170.m013831	703.72	316.01	229.14	251.9	368.05	181.6	213.31	156.64	164.6	173.45	223.13	9.3	5.39	1.28	4.09	10.25	Germinating seed	yes	cysteine protease CP1
30178.m000874	170.1	28.32	3.41	10.4	1.33	58.64	4.21	11.36	21.69	12.03	2.63	0.01	0	0	0	0.33	Germinating seed	yes	probable flavin-containing monooxygenase 1
30147.m014354	101.68	3.18	0.68	0	0.76	0.69	0.95	0.2	1.06	0.4	0.1	0	0.09	0.4	0.11	0.44	Germinating seed	yes	Lil3 protein
27798.m000592	242.98	12.64	17.05	21.47	28.83	28.88	13.69	13.88	12.93	10.25	12.42	16.48	22.28	6.3	12.03	10.07	Germinating seed	yes	mitochondrial uncoupling protein 1 isoform X2
30078.m002222	109.19	0	0.02	0.18	0.11	0.94	2.23	0.4	0.32	0.36	0.97	30.24	18.94	14.39	8.86	0.06	Germinating seed	yes	probable pectinesterase 15
29907.m000629	804.11	235.4	119.06	285.55	174.27	245.79	121.15	251.67	263.93	253.72	229.53	310.25	216.37	123.39	87.12	173.89	Germinating seed	no	CBS domain-containing protein CBSX3, mitochondrial
27970.m000076	207.39	9.4	16.92	9.98	12.05	12.6	17.16	9.62	12.52	10.14	13.17	1.56	1.79	0.14	0.95	3.88	Germinating seed	no	embryogenesis-associated protein EMB8
30150.m000471	571.31	151.3	119.91	101.27	111.87	114.09	144.67	69.3	83.7	119.96	145.31	156.12	103.11	50.18	77.59	207.85	Germinating seed	no	malate dehydrogenase, mitochondrial
27524.m000289	130.14	10.62	20.28	1.68	3.64	9.7	34.27	0.72	5.02	0.86	0.72	0.54	0.66	2.04	0.34	0.62	Germinating seed	yes	BnaC02g18280D
29794.m003335	141.7	5.31	4.02	1.26	0	2.51	3.19	2.71	0.6	7.35	30.41	1.4	1.32	4.28	0.48	0.26	Germinating seed	yes	Bet 5 1 allergen family protein
30100.m000786	140.23	6.12	0.52	26.2	2.41	0.98	0.93	1.79	3.69	3.02	2.52	5.45	4.13	3.95	1.44	1.57	Germinating seed	no	monosaccharide-sensing protein 2
30078.m002351	151.38	26.28	0.78	15.99	10.88	45.99	2.79	5.18	9.11	2.84	0.18	0.55	0.41	0.49	0.38	19.95	Germinating seed	yes	pore-forming toxin-like protein Hfr-2
30147.m013827	572.48	99.25	70.54	88.11	148.95	114.44	187.44	71.9	101.4	125.94	175.91	148.84	117.94	62.75	210.29	254.12	Germinating seed	yes	Os01g0908400
29630.m000808	414.67	58.3	35.88	55.4	94.12	73.53	176.21	71.41	60.29	77.71	86.68	98.38	84.33	32.66	5.28	7.61	Germinating seed	no	probable mitochondrial-processing peptidase subunit beta-like
29983.m003294	69.16	0	0.03	0	0.2	0.25	1.77	0	0.06	0	0	0.29	1.73	8.02	2.59	0.08	Germinating seed	yes	GDSL esterase/lipase At5g08460
29745.m000373	162.44	7.17	9.63	10.41	13.77	8.97	24.51	4.49	3.03	4.52	5.68	2.01	1.59	2.1	2.73	9.97	Germinating seed	no	glycerol-3-phosphate dehydrogenase SDP6, mitochondrial
30170.m014066	388.69	53.75	13.8	73.21	69	101.25	118.83	69.87	83.45	103.44	81.6	62.74	1.9	27.18	5.95	27.53	Germinating seed	yes	gamma carbonic anhydrase 1, mitochondrial
30147.m014001	522.23	101.09	56.65	143.94	182.8	154.23	184.23	81.18	150.73	90.97	124.63	109.56	81	36.66	71.25	122.96	Germinating seed	yes	succinate dehydrogenase subunit 7B, mitochondrial-like isoform X1
30182.m000131	353.54	48.74	29.02	121.55	50.56	53.46	0	54.97	55.84	67.44	58.5	66.31	45.06	22.1	11.24	49.51	Germinating seed	no	ribose-phosphate pyrophosphokinase 4 isoform X1
30106.m000666	396.94	38.59	29.39	56.79	60.07	80.42	123.4	85.21	76.35	83.54	92.21	114.82	70.07	41.24	20.54	39.84	Germinating seed	no	gamma aminobutyrate transaminase 3, chloroplastic
30084.m000187	496.83	233.29	249.72	194.17	211.58	159.09	72.09	108.11	75.03	72.55	80.34	50.55	91.04	48.21	53.55	128.3	Germinating seed	no	mitochondrial dicarboxylate/tricarboxylate transporter DTC
29477.m000021	128.66	11.58	3.61	32.62	28.7	6.96	1.21	0.52	4.38	19	25.08	0.91	1.28	1.61	0.76	0.03	Germinating seed	yes	vacuolar iron transporter homolog 1-like
29783.m000310	139.03	33.5	8.51	5.16	24.11	3.2	1.27	1.05	0	4.48	1.6	9.3	8.3	13.58	2.62	0.84	Germinating seed	no	WAT1-related protein At4g30420-like
30131.m006970	540.16	109.08	91.48	157.16	198.05	170.75	266.74	112.32	176.98	158.12	197.71	139.96	98.62	42.62	44.04	93.91	Germinating seed	no	cytochrome b-c1 complex subunit Rieske-4, mitochondrial-like
29986.m001646	253.39	34.77	8.86	42.14	3.21	49.58	32.42	57.58	30.92	66.37	43.58	17.8	14.99	13.52	7.63	11.22	Germinating seed	no	sucrose synthase 2
29682.m000582	86.57	6.97	2.2	4.41	1.84	1.13	13.89	0.24	1.39	0.34	0.41	0	0.4	0.57	0.38	0.33	Germinating seed	yes	conserved hypothetical protein
29576.m000235	361.31	65.14	33.91	71.98	109.97	42.4	80	44.09	71.89	78.11	66.64	79.64	47.93	25.05	50.43	132.9	Germinating seed	yes	cytochrome b-c1 complex subunit 6-like
30190.m011301	145.93	4.02	4.7	14.76	12.45	7.99	39.01	0.76	1.95	1.64	1.91	4.32	11.44	22.16	16.06	0.39	Germinating seed	yes	BnaA01g09210D
30180.m001063	341.77	63.71	32.02	105.1	139.47	62.48	23.95	64.1	61.98	43.35	36.68	105.7	68.6	47.15	64.03	75.47	Germinating seed	yes	3-oxoacyl-
30131.m006856	485.12	120.31	74.81	150.26	202.71	162.76	251.22	117.46	164.97	173.19	151.32	83.16	52.61	18.79	17.73	70.07	Germinating seed	yes	mitochondrial phosphate carrier protein 3, mitochondrial
28684.m000037	284.25	53.94	47.11	38.09	63.64	62.17	49.02	64.41	30.66	77.04	121.96	35.79	20.16	10.27	11.46	6.48	Germinating seed	yes	aspartic proteinase nepenthesin-1
30114.m000526	258.27	23.23	20.32	22.89	35.35	64.07	23.77	84.82	56.56	97.35	88.85	15.8	0.27	12.03	12.77	62.24	Germinating seed	no	serine carboxypeptidase II-2-like
29747.m001063	109.72	2.15	7.81	0	34.25	20.05	2.6	12.44	6.23	6.51	2.65	0.22	0.24	0.07	0	4.03	Germinating seed	yes	(+)-neomenthol dehydrogenase
30131.m007075	49.25	3.33	5.24	0	0.01	0.03	5.15	0.04	0.16	0.12	0.09	0	0.01	0.05	0.08	0.01	Germinating seed	yes	SEC14 cytosolic factor family protein
29624.m000319	204.63	15.84	14.26	24.13	28.26	45.37	21.7	31.78	37.06	40.35	48.95	9.37	4.91	4.64	1.79	4.06	Germinating seed	yes	protein MTL1-like
30169.m006567	78.85	23.61	21.66	0.59	4.55	8.53	7.89	0.68	0.69	1.62	1.97	0	0	0.16	0	0.44	Germinating seed	yes	probable membrane-associated kinase regulator 6
29889.m003307	187.23	37.71	18.47	17.09	26.61	24.98	43.16	14.04	15.81	16.85	17.27	18.61	19.09	18.43	14.79	15.42	Germinating seed	yes	probable enoyl-CoA hydratase, mitochondrial
29678.m000508	52.33	4.37	2.39	9.54	0.05	8.22	3.07	0	0.22	0	0	0	0.17	0.23	0	1.08	Germinating seed	yes	UDP-glycosyltransferase 74E2-like
30174.m008853	146.81	11.86	3.66	19.14	16.25	11.53	12.81	13.67	20.65	12.71	7.61	8.81	0	2.78	3.22	6.08	Germinating seed	no	arginase 1, mitochondrial
29681.m001353	245.35	32.66	28.63	35.39	20.38	59.98	65.77	35.19	54.25	44.44	55.18	57.22	31.2	11.77	12.22	18.1	Germinating seed	yes	probable pyridoxal 5'-phosphate synthase subunit PDX1
29651.m000291	321.26	50.59	41.17	64.4	78.17	79.47	136.01	57.86	62.65	74.13	87.16	102.95	89.83	41.46	19.64	29.74	Germinating seed	no	succinate dehydrogenase
30137.m000430	61.82	0.78	0.11	0.59	1.08	2.08	1.7	1.01	0.37	0.68	0.5	0.27	0.17	0.26	0.13	0.44	Germinating seed	no	transcriptional corepressor SEUSS-like
30193.m000721	66.83	4.06	3.23	9.79	6.67	0.33	0.14	0.07	0.82	0.08	0.11	0.87	0.85	0.45	0.3	2.27	Germinating seed	no	beta-galactosidase 6 isoform X2
30157.m000793	211.6	37.63	71	17.22	29.06	35.31	45.38	23.26	40.59	21.73	17.75	50.75	29.55	23.95	9.08	14.44	Germinating seed	no	selenium-binding protein 1-like
30146.m003443	55.85	0.58	3.74	0.65	0.83	0.57	1.01	0	0.3	0	0	0	0	0	0	3.19	Germinating seed	yes	transcription factor bHLH87
29693.m002090	66.24	2.47	0.51	10.58	0.04	3.59	2.23	1.21	9.38	1.45	0	0	0	0	0	0	Germinating seed	no	protein SRG1-like
29801.m003125	167.14	35.94	27.29	41.38	8.67	56.32	10.24	19.26	69.01	18.19	14.46	0	0	0.3	0	1.37	Germinating seed	yes	phospholipase A1-IIdelta
30026.m001511	84.36	4.13	2.48	5.73	9.58	1.72	10.6	2.97	0.86	2.34	1.83	0.64	0.48	0.12	0.18	10.08	Germinating seed	yes	subtilisin-like protease SBT1.7
30206.m000755	28.82	0.01	0	0	0.01	0.04	6.48	0	0	0.53	0.1	0	0	0	0	0.05	Germinating seed	no	conserved hypothetical protein
30174.m009045	209.44	45.38	28.01	49.73	39.6	43.34	22.34	34.18	32.57	39.09	47.54	19.31	9.75	3.84	6.06	19.57	Germinating seed	no	EMB1873 protein, partial
29822.m003498	146.3	23.79	11.81	15.74	3.63	12.88	3.78	15.96	20.84	23.42	35.13	10.06	15.62	0.01	8.14	5.19	Germinating seed	yes	Protein vip1
29705.m000597	55.99	2.46	0.96	18.94	0.38	7.72	0	1.62	0.5	0.59	0.05	0.3	0	0.15	0	0.21	Germinating seed	yes	homeobox-leucine zipper protein ATHB-52, partial
29864.m001430	130.19	14.49	11.28	13.88	14.19	20.4	11.63	20.42	17.08	9.13	6.49	3.3	1.32	1	1.77	4	Germinating seed	no	CTL-like protein DDB_G0274487 isoform X1
29736.m002034	471.59	141.03	154.28	144.2	248.01	226.84	160.27	144.3	148.24	162.54	236.64	152.23	102.35	73.79	19.94	148.84	Germinating seed	yes	mitochondrial outer membrane protein porin of 36 kDa
30131.m007162	344.07	93.23	70.79	87.39	110.58	122.51	90.26	88.14	89.23	85.48	128.67	87.07	51.05	29.73	38.01	79.63	Germinating seed	yes	NADH dehydrogenase
44956.m000013	72.42	5.73	2.58	12.99	6.48	1.12	6.45	0	4.76	0.76	6.52	0	0	0	0	0	Germinating seed	no	protein GLUTAMINE DUMPER 2-like
29941.m000218	619.65	215.74	148.19	243.21	310.78	276.25	324.39	189.63	255.47	236.44	272.28	311.19	255.92	127.94	99.87	267	Germinating seed	no	ATP synthase subunit gamma, mitochondrial
29844.m003350	113.6	11.93	17.52	11.72	9.07	11.05	30.23	7.63	8.44	8.09	10.46	8.87	4.29	6.15	6.84	9.74	Germinating seed	no	peroxisomal adenine nucleotide carrier 1-like isoform X1
29588.m000884	37.83	0.24	0.02	0.04	0.12	0.09	0.3	0.03	0.05	0.2	0.25	0.51	0.1	0.03	0.27	0.09	Germinating seed	yes	pleiotropic drug resistance protein 1-like isoform X1
29939.m000529	211.98	52.37	16.12	45.38	48.25	72.77	98.96	45.77	82.28	53.03	46.21	21.31	9.2	12.94	8.04	13.61	Germinating seed	yes	Glutathione S-transferase DHAR2 -like protein
27637.m000179	53.59	1.37	2.81	0.45	15.43	0.58	1.28	0.07	0.29	0.07	0.15	3.99	1.64	0.96	1.02	0.26	Germinating seed	no	potassium channel SKOR-like isoform X1
30170.m014201	74.88	4.35	1.55	9.61	6.79	3.48	3.38	3.26	3.35	3.51	14.62	0.9	3.57	2.37	3.35	2.53	Germinating seed	yes	BnaC06g36490D
29844.m003264	38.34	0.19	0	0.09	2.67	0.99	0	0	0.62	0	0.63	0.25	0.54	0.1	0.15	0.27	Germinating seed	yes	GCN5-related N-acetyltransferase family protein
29633.m000905	276.87	55.79	47.53	61.18	120.98	89.15	106.3	66.2	77.7	103.52	110.53	68.17	41.71	17.06	36.81	98.88	Germinating seed	no	succinate dehydrogenase
29801.m003199	141.97	19.07	19.59	28.77	37.94	17.54	16.99	16.81	29.42	21.94	32.85	19.75	17.07	1.45	7.59	7.66	Germinating seed	no	zinc-binding alcohol dehydrogenase domain-containing protein 2-like
30170.m014128	117.02	15.07	2.76	17.12	26.06	10.37	12.92	16.54	3.98	23.17	23.53	19.84	7.89	8.15	11.82	2.95	Germinating seed	yes	B-box zinc finger protein 21
29780.m001380	37.76	2.18	6.31	0.03	0.72	0.55	0.4	0.12	0.1	0.24	0.05	0.53	0.3	0	0.01	0.32	Germinating seed	yes	probable potassium transporter 17
30170.m013840	20.72	0	0	0	0.02	0.04	1.63	0.27	0	0.04	0	0	0	0	0.06	0.07	Germinating seed	yes	scopoletin glucosyltransferase-like
29820.m001002	59.98	9.45	1.11	0.94	15.96	2.71	2.53	9.41	3.55	4.49	5.85	0.02	0.02	0	0.28	0.67	Germinating seed	yes	abscisic acid receptor PYL4
30066.m000708	46.98	5.41	2.01	7.88	1.91	0.48	8.96	6.13	0	8.83	1.14	0.53	0.3	0.06	0.07	0.05	Germinating seed	yes	endonuclease 2
29910.m000961	19.05	1.12	0.06	2.1	0.05	0.43	0	0	1.24	0	0	0	0	0	0	0.2	Germinating seed	yes	Receptor protein kinase 4
29888.m000325	16.46	0.24	0	0.25	0.02	2.86	0.08	0.22	2.83	0	0	0	0	0	0	0	Germinating seed	yes	UDP-glycosyltransferase 92A1-like
29983.m003123	36.49	0.36	1.18	1.29	0	0.55	0.17	0.94	0	0.71	0.18	0.54	0.36	0.56	1.64	1.48	Germinating seed	yes	homeobox-leucine zipper protein ATHB-52-like
30170.m013861	26.92	0.89	0	0.22	0.05	0.81	0.07	0.44	0.15	0	0.07	0	0.08	0.16	0.16	0.41	Germinating seed	yes	basic helix-loop-helix family protein
29825.m000314	77.57	0	0.01	22.16	12.69	5.96	12.94	8.4	18.4	15.22	14.08	2.8	1.05	1.03	1.2	5.49	Germinating seed	yes	conserved hypothetical protein
29994.m000439	41.53	1.83	0.17	2.04	4.11	2.14	0.27	3.71	0.44	0.66	1.17	1.1	0.25	0.05	0.18	2.8	Germinating seed	yes	receptor-like protein 12
29732.m000322	97.22	16.7	3.34	19.27	16.84	12.21	10.72	12.47	7.68	20.2	18.93	15.08	25.41	10.42	4.79	12.21	Germinating seed	no	long chain acyl-CoA synthetase 8
29681.m001314	35.93	0.8	0.1	0.88	1.4	1.25	10.71	0.21	0.26	0.11	0.47	1.12	0.94	0.35	0.77	0.47	Germinating seed	yes	GDP-mannose transporter GONST2
30055.m001604	38.26	3.29	1.28	0.97	0.74	0.46	8.75	0.11	0.33	0.64	0.8	17.63	14.88	12.17	13.11	0.3	Germinating seed	yes	F-box family protein
30199.m000880	83.6	19.41	13.22	9.83	6.65	16.58	10.62	9.19	12.77	14.68	8.13	12.9	6.92	3.32	4.27	8.54	Germinating seed	yes	haloacid dehalogenase-like hydrolase family protein
29661.m000906	46.92	5.63	4.67	9.01	5.78	7.89	3.18	2.47	1.53	0.36	0.11	0.29	0.09	0.03	0.12	0.51	Germinating seed	yes	probable N-acetyltransferase HLS1
29686.m000898	43.68	0.51	0.16	4.26	3.06	4.7	0.32	0.72	12.25	3.12	2.9	2.74	0.93	0.46	0.89	0	Germinating seed	yes	ripening regulated protein DDTFR8
29844.m003175	98.03	19.77	37.2	35.02	39.85	6.92	3.63	8.24	7.02	33.78	24.05	0.78	1.13	0.78	0.21	25.96	Germinating seed	yes	auxin-responsive protein IAA4-like
29908.m006030	49.94	2.7	8.89	7.14	0.27	15.23	3.09	3.87	8.31	5.49	0.54	0	0	0	0	0	Germinating seed	yes	probable signal peptidase complex subunit 1
30169.m006409	67.6	9.48	1.53	16.22	2.04	9.09	6.89	10.47	9.14	15.1	9.11	2.63	0.94	1.86	1.29	8.21	Germinating seed	no	Proline--tRNA ligase
29693.m001974	120.02	27.96	32.23	26.93	33.66	48.43	39.33	18.17	16.94	23.06	26.12	27.98	10.91	8.51	7.6	25.01	Germinating seed	no	ornithine aminotransferase, mitochondrial
30147.m014481	157.3	35.91	21.19	30.7	49.35	50.64	64.68	36.2	52.51	50.4	59.93	46.76	26.49	20.26	18.55	54.89	Germinating seed	yes	conserved hypothetical protein
30174.m008898	58.02	0.32	0	1.06	2.01	1.45	7.56	2.49	0.57	9.81	11.42	20.84	16.78	14.55	10.05	0.08	Germinating seed	yes	LOB domain-containing protein 18
30042.m000491	69.17	4.98	1.71	7.28	3.55	14.42	3.58	16.24	7.99	19.7	18.68	21.41	15.5	3.62	0	1.27	Germinating seed	no	inositol 1,3,4-trisphosphate 5/6-kinase 4
29739.m003652	52.09	13.09	4.53	3.95	0.13	6.55	1.05	13.26	11.12	6.97	2.22	2.76	1.79	5.55	2.17	9.86	Germinating seed	yes	circadian locomoter output cycles protein kaput
30111.m000733	95.79	26.84	24.19	33.43	21.8	22.11	21.52	16.36	30.25	19.57	18.84	16.55	11.03	15.57	6.96	12.77	Germinating seed	no	isovaleryl-CoA dehydrogenase, mitochondrial
29929.m004786	10.93	0.03	0	0	0.07	0.27	0.21	0	0	0.01	0	0.01	0	0	0	0.15	Germinating seed	yes	ABC transporter B family member 15-like
27798.m000597	31.99	1.55	0.69	1.5	9.15	2.91	9.4	2.69	0.13	0.47	1.31	0.51	0.98	0.12	0.72	1.36	Germinating seed	yes	GDP-fucose O-fucosyltransferase-like protein
30147.m013871	45.3	0.41	0.22	0.04	0.09	2.04	5.99	1.86	2.59	4.48	12.65	6.15	4.68	4.48	6.9	7.54	Germinating seed	yes	MATE efflux family protein 5-like
29720.m000135	18.38	2.09	0.23	3.69	5.89	0	0.15	0	0.31	0.59	0.98	0	0	0	0.02	0.04	Germinating seed	yes	codeine O-demethylase-like
30068.m002556	148.19	42.37	24.01	48.64	48.96	47.18	48.94	41.31	46.46	49.56	53.83	46.54	32.22	22.44	15.63	23.85	Germinating seed	no	serine/threonine-protein kinase WNK8 isoform X2
29475.m000236	24.55	0.05	0	0	0.03	0.57	0.63	0.59	0	0.52	1.01	1.13	2.21	2.54	1.88	0.02	Germinating seed	no	monocopper oxidase-like protein SKU5
29451.m000051	60.19	15.97	9.57	14.63	5.39	12.06	0.04	14.42	11.91	9.81	12.43	4.54	0.06	0.01	2	4.13	Germinating seed	yes	peroxisomal targeting signal type 2 receptor family protein
59437.m00005	27.85	2.53	4.64	9.16	10.1	0	0	0.62	1.2	0	0	1.24	2.17	0	0	9.85	Germinating seed	no
29626.m000152	17.07	0.34	0.03	0.48	7.12	0.3	0.25	1.73	0.47	0	0	0.06	0	0.17	0	4.31	Germinating seed	yes	dystrophin
29506.m000169	78.36	19.55	16.02	30.47	20.79	17.04	23.56	11.17	24.49	15.59	23.34	12.96	16.52	7.37	7.04	11.24	Germinating seed	no	dynamin-related protein 3A-like isoform X2
30170.m014244	64.7	27.4	6.31	29.98	5.8	19.21	13.56	15.83	12.18	8.9	12.05	12.44	5.27	4.66	10.18	5.05	Germinating seed	yes	calvin cycle protein CP12-3, chloroplastic
29736.m002072	26.61	0.85	0.08	3.43	2.62	2.55	0.62	0.78	2.05	0.68	0.8	2.32	1.01	0.23	0.78	1.99	Germinating seed	yes	probable leucine-rich repeat receptor-like protein kinase At1g35710
30155.m001635	33.29	5.57	2.99	0.91	0.12	5.37	7.26	9.81	1.63	11.95	5.13	0	0	0.06	0.26	0	Germinating seed	yes	cationic amino acid transporter 7, chloroplastic-like isoform X1
28345.m000115	28.52	3.08	0.39	5.35	8.86	1.62	1.79	2.24	0.38	0.91	0.21	2.06	1.31	1.19	1.36	6.14	Germinating seed	yes	L-type lectin-domain containing receptor kinase S.4-like
29804.m001523	80.86	8.51	8.3	10.35	18.8	8.78	21.86	26.7	6.55	10.63	18.4	34.94	31.74	23.94	20.48	29.86	Germinating seed	no	fatty acid amide hydrolase
29992.m001422	83.74	20.8	29.67	23.61	27.6	16.1	29.56	15.81	20.05	27.53	25.71	20.38	15.46	9.56	10.37	8.95	Germinating seed	yes	conserved hypothetical protein
29635.m000452	64.7	23.53	5.24	26.78	8.75	23.6	7.86	15.52	20.58	5.14	23.66	16.37	7.82	5.75	2.32	5.47	Germinating seed	yes	pectinesterase 31-like isoform X2
27622.m000149	49.93	15.71	13.05	13.84	10.55	10.31	5.96	5.15	13.32	9.06	8.77	1.82	1.12	0.97	1.2	2.58	Germinating seed	no	lactation elevated protein 1 isoform X1
30078.m002253	16.25	0.66	0.43	0.8	3.87	0.4	2	0.15	0.21	0.43	0.27	0	0	0.17	0.13	0.14	Germinating seed	yes	zinc finger protein ZAT5-like
29948.m000712	38.21	7.05	3.55	9.09	6.88	4.16	3.03	9.46	4.5	6.84	13.51	0.04	0	0	0.01	0.8	Germinating seed	no	G1/S-specific cyclin-E
29929.m004612	49.24	8.33	7.79	7.45	6.86	1.17	0.11	0.69	9.57	2.99	3.09	20.36	17.51	18.49	13.24	8.4	Germinating seed	yes	transcription factor TCP20-like
29804.m001545	20.74	5.42	1.5	2.44	4.87	1.27	1.07	0.22	1.72	0.5	0.45	0.05	0.05	0	0.19	0	Germinating seed	yes	F-box/kelch-repeat protein At1g57790-like
29848.m004692	70.52	8.39	13.18	16.53	13.05	16.94	6.71	12.46	18.71	34.02	21.7	12.16	25.98	10.64	29.47	28	Germinating seed	no	3-hydroxyisobutyryl-CoA hydrolase-like protein 3, mitochondrial isoform X2
29739.m003770	27.49	4.73	4.58	2.42	3.23	4.73	2.52	0.45	1.9	1.39	4.73	0.34	0.38	0.58	0.12	0.23	Germinating seed	yes	MOB kinase activator-like 1
30190.m011327	24.27	3.16	2.98	2.38	0.8	1.6	0.65	4.45	1.12	1.6	2.27	1.56	0.31	0.91	1.26	1.9	Germinating seed	no	glyoxysomal processing protease, glyoxysomal isoform X1
30147.m014353	44.19	3.07	6.16	7.05	7.57	6.89	3.19	9.36	14.52	10.17	8.38	18.13	13.25	7.58	6.78	6.18	Germinating seed	no	Mitochondrial import inner membrane translocase subunit Tim17/Tim22/Tim23 family protein isoform 1
29993.m001050	42.11	6.6	4.62	8.15	3.66	11.88	9.67	7.75	11.85	13.42	15.04	4.52	1.05	0.48	1.86	3.7	Germinating seed	yes	Secretion-regulating guanine nucleotide exchange factor
30157.m000795	55.78	16.3	16.3	14.91	9.51	12.26	19.23	12.03	13.47	13.54	14.83	6.46	3.04	2.29	2.28	7.15	Germinating seed	no	probable acyl-activating enzyme 16, chloroplastic
29711.m000321	64.56	17.73	12.85	17.74	18.79	19.18	13.44	19.34	15.87	14.92	16.37	16.45	13.8	6.03	7.03	16.16	Germinating seed	no	protein XAP5 CIRCADIAN TIMEKEEPER isoform X1
29625.m000723	56.79	11.41	5.66	16.78	14.64	14.32	6.83	25.52	15.93	22.77	19.04	17.33	7.68	4.86	1.98	0.51	Germinating seed	yes	BnaC08g23910D
30131.m007050	42.89	6.55	6.83	4.73	5.07	11.17	5.91	11.49	2.93	7.92	9.46	13.94	12.88	2.04	3.4	7.16	Germinating seed	no	probable pinoresinol-lariciresinol reductase 3
30146.m003549	42.03	2.61	12.02	8.88	10.75	9.14	12.21	12.07	9.29	9.27	6.89	2.42	3.23	0.69	1.47	3.53	Germinating seed	no	peroxisome biogenesis protein 2 isoform X1
30209.m001534	43.13	21.51	7.04	21.21	16	9.51	12.71	4.54	7.46	3.31	7.63	10.16	7.9	6.71	6.72	8.59	Germinating seed	no	homogentisate 1,2-dioxygenase
30131.m006891	59.94	17.03	25.56	8.26	16.04	15.54	10.9	10.46	13.41	6.96	5.65	13.82	13.86	22.06	24.08	22.36	Germinating seed	no	Myosin phosphatase Rho-interacting
30074.m001334	18.12	0.81	0.24	1.01	0.44	3.18	0.44	2.58	5.81	2.75	2.16	0.61	0.25	0.97	0.19	0.45	Germinating seed	yes	AMP-binding family protein
29726.m003997	12.57	0.26	0	0.05	0	0.1	0.6	0.16	0.67	0	0	2.07	1.76	1.81	3.85	0.27	Germinating seed	yes	sodium/potassium/calcium exchanger 1-like isoform X2
30170.m013851	41.03	7.25	2.41	5.82	0.47	19.24	17.68	12.07	5.37	2.16	0.83	12.4	8.76	4.42	4.82	18.46	Germinating seed	no	probable E3 ubiquitin-protein ligase HIP1
29794.m003327	37.19	4.93	12.43	8.15	6.28	7.07	3.87	9.49	6.54	7.41	7.06	3.58	0.65	0	2.32	6.67	Germinating seed	no	protein REVERSION-TO-ETHYLENE SENSITIVITY1
27900.m000019	31.53	5.41	10.73	1.55	11.17	6.66	2.73	3.14	7.25	8.19	6.14	0	0	0	0	0	Germinating seed	yes	serine carboxypeptidase-like 27
29927.m000628	13.89	0.32	0	5.62	0	3.54	0.96	0.66	0.74	0.66	0.42	0.11	0	0	0	0.4	Germinating seed	yes	equilibrative nucleotide transporter 8 isoform X1
29685.m000482	14.31	7.92	5.4	0.99	0.6	4.45	0.56	0.85	0.55	0.02	0.05	0.09	0.05	0.52	0	9.28	Germinating seed	yes	potassium transporter 5-like
30146.m003615	17.48	1.67	0.87	5.15	0.83	0.57	4.03	0.19	1.26	0.04	0.35	0.12	0.22	3.96	4.61	1.63	Germinating seed	yes	DNA (cytosine-5)-methyltransferase 1-like
30174.m008655	42.62	10.94	10.33	11.7	6.71	11.05	8.87	9	10.19	9.79	12.54	8.97	5.11	3.72	2.6	6.2	Germinating seed	no	sphingoid long-chain bases kinase 2, mitochondrial
29739.m003599	17.34	0.46	0.16	0.56	1.21	3.79	2.67	4.58	0.93	3.86	6.06	0.12	0.17	0.16	0.11	5.32	Germinating seed	yes	protein AF-9-like
28226.m000864	41.6	14.24	9.78	15.02	11.37	6.9	12.05	5.51	6.51	15.13	18.23	4.95	6.55	1.65	2.31	4.43	Germinating seed	no	L-arabinokinase-like isoform X3
29889.m003269	34.28	11.71	4.75	5.12	8.65	14.17	3.62	13.33	4.25	10.73	7.6	7.23	3.38	4.05	1.75	4.12	Germinating seed	no	calmodulin-binding transcription activator 5-like isoform X1
30190.m011089	24.92	1.6	6.92	2.86	4.07	2.4	10.41	2.82	3.47	0.98	3.27	4.55	3.94	1.17	2.57	2.71	Germinating seed	yes	glyoxylate/hydroxypyruvate reductase HPR3-like
29682.m000585	30.53	4.24	6.7	5.17	7.62	5.2	2.89	7.86	3.42	4.12	5.84	5.59	2.78	2.61	3.47	8.54	Germinating seed	no	subtilisin-like protease SBT3.5
29794.m003440	34.38	5.16	0.75	14.07	12.56	10.62	1.46	16.94	7.95	6.86	6.13	10.8	4.1	1.56	3.94	6.63	Germinating seed	no	D-amino-acid transaminase, chloroplastic-like
29588.m000875	23.76	10.59	5.56	5.85	0.6	5.11	8.44	1.55	4.87	1.37	0.8	1.43	1.35	2.08	2.08	3.44	Germinating seed	yes	ribonuclease 3-like protein 1
30186.m001316	41.07	16.8	22	18.18	14.56	6.43	20.27	7.91	14.06	4.48	15.51	2.81	3.7	2.86	0	1.04	Germinating seed	no	ABC transporter D family member 1
29728.m000798	21.29	4.91	0.94	6.05	4.08	3.11	0.96	1.21	3.01	1.27	2.74	3.97	5.93	0.86	1.42	1.4	Germinating seed	no	At2g47010/F14M4.16
30158.m000506	37.17	6.59	7.12	13.91	9.93	16.39	16.85	9.15	12.44	7.06	12.41	8.33	9.69	1.91	0.45	2.62	Germinating seed	no	protoheme IX farnesyltransferase, mitochondrial isoform X1
30190.m011123	9.69	0.61	0.12	0.05	2.48	0.72	0.88	0.53	0.38	0.05	0.48	0.11	0	0.07	0.05	0.03	Germinating seed	yes	MATE efflux family protein LAL5-like
29844.m003180	36.34	18.85	17.43	16.68	16.4	18.82	10.34	12.99	5.53	7.46	2.97	0.51	0.55	0.47	0.34	1.02	Germinating seed	yes	lysM domain receptor-like kinase 4
29703.m001477	27.3	6.64	6.98	2.97	6.58	6.36	10.45	5.88	5.06	7.07	5.83	4.17	2.86	4.53	3.02	3.7	Germinating seed	no	methylcrotonoyl-CoA carboxylase subunit alpha, mitochondrial
29933.m001420	23.33	3.43	2.25	7.61	6.4	4.99	6.75	5.18	2.89	5.19	10.42	1.9	0.97	1.26	0.9	0.48	Germinating seed	yes	FBD-associated F-box protein At4g10400-like isoform X1
30174.m008945	39.81	15.54	12.93	16.63	13.67	12.84	11.57	11.92	11.07	12.17	10.96	5.29	3.12	2.52	2.03	5.81	Germinating seed	no	peroxisome biogenesis protein 16-like isoform X1
29758.m000670	18.22	3.65	2.21	7.96	2.32	4.07	1.5	3.58	3.87	2.58	2.25	0.2	0.53	0.32	0	3.77	Germinating seed	yes	conserved hypothetical protein
30115.m001202	9.44	1.7	4.58	2.82	3.29	1.41	1.85	0.06	0.51	0.26	0.06	0	0	0.26	0.02	0.13	Germinating seed	yes	Vacuolar sorting-associated protein 62
30074.m001421	18.61	7.92	5.31	8.83	2.7	0.51	3.54	1.93	0.27	3.41	2.79	2.39	0.43	0.66	0.17	0.28	Germinating seed	no	transcription factor bHLH80-like
30147.m014296	13.83	2.23	0.05	3.54	5.44	1	3.83	0.09	0.95	1.25	3.25	1.05	0.32	0.35	0.28	0.04	Germinating seed	yes	probable (S)-N-methylcoclaurine 3'-hydroxylase isozyme 2
30169.m006586	25.9	4.65	4.81	5.63	9.47	6.19	4.45	9.68	4.29	13.41	11.7	5.07	2.64	1.65	1.93	5.42	Germinating seed	yes	ketimine reductase mu-crystallin
29996.m000135	12.54	0.73	0.19	1.14	4.69	1.03	0.06	1.63	4.42	2.75	4.68	0.27	0.23	0.36	0.47	1.39	Germinating seed	yes	BnaC02g17120D
27970.m000077	22.03	7.46	2.22	8.67	4.58	7.08	3.03	8.44	3.52	4.63	5.49	0.86	1.27	0.57	1.15	4.6	Germinating seed	yes	protein ROOT PRIMORDIUM DEFECTIVE 1
30072.m000948	23.41	4.91	4.48	4.06	6.36	9.6	4.99	5.46	11.14	5.79	7.56	3.45	4.07	0.02	1.37	1.43	Germinating seed	no	cationic amino acid transporter 4, vacuolar-like isoform X2
30129.m000372	23.25	5.25	4.1	5.37	5.73	5.27	5.47	4.76	7.57	5.82	3.36	0.37	0.53	0.42	0.62	9	Germinating seed	no	oxidoreductase family protein
29844.m003214	16.4	2.73	2.16	2.59	1.01	4.96	0.79	7.33	2.22	2.22	3.95	2.9	1.93	0.99	0.59	3.23	Germinating seed	yes	meiotic recombination protein DMC1 homolog
29908.m006029	19.13	6.16	7.62	2	6.32	5.38	6.94	6.32	3.59	2.92	0	1.72	2.01	0.92	0.8	2.83	Germinating seed	no	BnaAnng02190D
29625.m000702	7.91	0.56	0	0.32	0.19	0.76	2.49	0.03	0	0.54	3.53	2.99	0.98	0.35	0.13	0.2	Germinating seed	yes	protein ABSCISIC ACID-INSENSITIVE 5
29577.m000469	13.36	0.92	0.55	1.48	4.16	4.78	3.12	3.44	2.84	2.77	3.82	0.23	0.19	0	0.13	0.26	Germinating seed	yes	DUF594 family protein
29577.m000454	20.85	5.95	4.8	11.43	3.77	8.13	8.34	4.64	5.94	3.51	3.1	0.48	0.98	0.57	0.25	10.99	Germinating seed	yes	probable disease resistance protein RF9
27918.m000043	11.21	6.81	0.94	3.8	6.5	1.93	0.66	1.17	1.16	1.34	1.2	3.76	2.76	1.53	1.02	1.34	Germinating seed	yes	conserved hypothetical protein
29741.m000147	18.21	7.86	8.88	4.2	1.79	4.95	0.28	4.86	5.57	9.01	10.65	2.14	0.91	0.17	0.01	4.98	Germinating seed	yes	thaumatin-like protein 1b isoform X2
29830.m001428	17.37	6.62	1.64	4.64	9.18	11.08	2.42	4.43	3.98	4.79	4.49	4.63	4.65	2.53	1.47	0.06	Germinating seed	no	probable acyl-activating enzyme 2 isoform X2
29491.m000089	6.04	0	0.41	0.68	0.79	0.56	0	0.28	0.28	0.87	0.42	0.45	0.33	0	0.13	0.8	Germinating seed	yes	pentatricopeptide repeat-containing protein At1g08070-like
27699.m000211	6.49	0	1.46	1.46	0.62	0	0	0.5	0.48	0.51	1.91	0.95	0	0.43	0.54	0	Germinating seed	yes	15.7 kDa heat shock, peroxisomal -like protein
29226.m000080	13.28	2.81	7.22	3.78	0.81	2.3	0	3.21	2.57	4.33	3.61	3.71	5.13	3.07	2.49	1.9	Germinating seed	no	UPF0483 protein CBG03338-like
29851.m002447	9.8	1.4	0.31	1.69	1.52	2.39	5.55	2.83	0.9	2.02	1.31	3.25	2.09	1.35	1.12	6.58	Germinating seed	yes	UPF0496 protein At4g34320-like
29770.m000336	5.97	0.7	1.63	0.44	1.37	0.51	0.53	0.63	1.04	0.2	0.05	0	0	0	0	0.56	Germinating seed	yes	NAC transcription factor 29-like
28124.m000242	0.97	418.32	21.99	98.54	2.37	4.56	8.95	0.12	1.62	0.04	0	0.04	0	0.04	0.05	0.03	Seedling	yes	UPF0301 protein
28694.m000675	6.41	302.29	17.73	81.13	13.86	12.12	17.11	22.29	12.35	26.63	9.88	6.78	0.63	2.46	5	23.97	Seedling	no	LOW QUALITY PROTEIN: beta-galactosidase 1-like
29851.m002510	26.88	240.87	53.28	81	10.86	33.16	13.04	0.35	28.17	0.63	2.53	1.04	1.09	1.86	0.67	0	Seedling	yes	salicylic acid-binding protein 2-like
30190.m010876	2.38	233.24	0.49	62.94	15.07	6.83	33.85	57.7	1.75	72.25	48.07	1.74	0.63	0	0.68	3.04	Seedling	yes	Pesticidal crystal cry1Ag
30204.m001806	0	194.48	0.87	0.38	0	56.47	2.01	0.41	16.1	0	0	0	0	0.39	0	0.1	Seedling	yes	metal ion binding protein, putative
29908.m005971	1.48	173.18	1.38	21.32	8.28	5.49	4.35	2.21	2.75	0.29	0.16	0.23	0	0	0.04	0.05	Seedling	yes	conserved hypothetical protein
29660.m000751	2.53	56.05	11.83	8.62	5	0	3.2	0	0	0	2.44	0	0	0	0	0	Seedling	yes	conserved hypothetical protein
29693.m001963	0	33.74	6.06	0	0.18	0.58	0.69	0	0	0.15	0	0	0	0	0	0	Seedling	yes	CBL-interacting serine/threonine-protein kinase 3
28601.m000066	0	29.19	3.46	1.38	0	0.5	0.47	0	1.95	0	0	0	0	0	0	0	Seedling	no	BnaC08g25620D
29638.m000511	0	18.79	0	2.98	0	0	0	0	0	0	0	0	0	0	0	0	Seedling	yes	conserved hypothetical protein
28246.m000112	0	18.32	1.26	0	1.07	0	0	0	0	3.13	0	2.25	0	1.34	0	0	Seedling	yes	conserved hypothetical protein
29648.m001955	0	12.82	0.16	2.79	0.16	0	0	0	0	0	2.95	0	2.61	0	0	0.14	Seedling	yes	conserved hypothetical protein
38153.m000011	0	6.76	0.74	0	0	0	0	0	0	0	0	0	0	0	0	0	Seedling	yes	conserved hypothetical protein
28166.m001053	0.18	118.2	0.75	0.68	16.8	0.33	0	1.03	0.64	0.17	0.86	0.68	0.09	0	0	0	Seedling	yes	thioredoxin h
30061.m000292	6.58	169.87	1.26	40.54	1.44	52.55	4.76	14.84	61.61	5.74	2.7	0.47	0.09	0	0.17	0.89	Seedling	yes	thylakoid lumenal 19 kDa protein, chloroplastic
29805.m001473	0	66.32	11.12	17.78	2.31	0.34	0.05	0	1.91	0.06	1.13	0	0	0	0	0	Seedling	yes	BnaA03g00750D
29589.m001255	0.87	85.14	1.62	20.87	1.1	4.4	0.66	1.48	0.92	0.43	0.84	0.02	0	0	0.22	0	Seedling	yes	zinc finger family protein
29912.m005570	0.12	118.71	3.81	42.77	7.05	6.38	0.85	25.61	5.7	15.72	10.67	0.63	0.05	0.67	0.77	2.59	Seedling	yes	Oxidative stress 3
27524.m000294	3.8	132.04	8.4	25.57	0.18	16.31	0.91	14.09	23.1	17.92	17.49	0	0.01	0	0.01	0.04	Seedling	yes	zinc finger family protein
28166.m001042	16.22	213.76	85.5	51.02	9.49	62.63	5.39	45.84	83.43	34.7	25.7	19.91	12.97	6.35	12.76	36.13	Seedling	no	50S ribosomal protein L24, chloroplastic
29836.m000560	0	34.6	0.24	6.65	0.01	9.04	1.14	0	5.03	0.03	0	0	0.03	0	0	0.17	Seedling	no	subtilisin-like protease SBT5.3
29822.m003339	208.63	403.3	172.15	195.13	102.61	168.81	179.24	88.15	85.92	113.16	138.93	97.02	74.49	48.56	50.86	25.95	Seedling	yes	conserved hypothetical protein
30178.m000851	7.15	63.62	15.44	11.88	23.06	0.11	7.83	0.08	2	1.23	13.93	0.76	0.13	0.05	0.17	0.01	Seedling	yes	transcription factor IBH1-like
30120.m000350	4.15	99.3	19.45	29.41	8.87	10.04	7.1	8.3	8.09	4.27	5.64	1.41	0.28	0.38	0.63	3.27	Seedling	yes	F21O3.2 protein
27553.m000315	1.47	64.96	0.99	17.46	2.97	3.64	0.66	0.49	1.85	2.41	1.98	0.02	0.01	0	0.01	0	Seedling	yes	F-box/kelch-repeat protein At1g80440-like
30190.m010815	0.62	31.56	7.37	4.68	3.69	0	0	0	0.13	0	0	0	0	0	0.06	0.15	Seedling	yes	triptychon
30146.m003496	0	40.75	0.24	4.91	10.64	1.2	0.57	0.23	0.64	0.05	0	0	0	0	0	0.03	Seedling	yes	Oxidative stress 3
27467.m000169	0	77.49	24.51	3.45	0.05	10.12	2.43	5.95	6.39	2.04	2.74	0.25	0.29	0.2	0	10.36	Seedling	yes	LOW QUALITY PROTEIN: histone H3.v1
29933.m001436	6.67	76.23	5.97	25.27	5.63	6	0	0.77	2.92	3.61	1.97	1.5	0.71	0.84	1.9	0.49	Seedling	yes	wound induced protein-like, partial
30169.m006387	0	35.5	8.02	0	0.07	8.73	0.27	2.29	9.69	0.06	0.09	0.01	0	0	0	0.17	Seedling	no	lipoxygenase LOX2
29813.m001503	0.04	46.91	13.09	12.72	3.41	2.48	2.43	0	7.18	0.61	1.01	0	0	0	0.03	0.12	Seedling	yes	cyclic dof factor 2-like
27827.m000035	0	24.38	0.36	0.09	0.12	1.75	0	0.47	4.58	0.1	0	0	0	0	0	0	Seedling	yes	alkane hydroxylase MAH1-like
29726.m003912	16.64	67.12	28.44	23.05	5.03	20.36	7.18	3.33	27.27	0.84	3.04	5.29	3.17	1.32	0.43	4.75	Seedling	yes	dienelactone hydrolase family protein
29685.m000496	0	25.2	5.91	8.9	0	3.83	0	7.18	11.74	2.73	0.1	0	0	0	0.03	0.76	Seedling	yes	conserved hypothetical protein
29908.m006266	0	50.27	19.75	0	14.22	0	12.35	6	1.3	3.58	5.41	1.4	1.22	0	2.58	3.15	Seedling	no	Stromelysin-2
29929.m004750	12.79	70.4	32.23	23.72	1.58	27	1.77	13.27	32.22	3.67	1.97	4.99	4.95	4.66	9.35	1.24	Seedling	yes	small heat shock protein, chloroplastic-like
29869.m001136	0.04	70.58	16.95	13.99	12.03	5.76	12.13	8.16	7.51	10.95	10.65	0.41	0.38	0.27	0	9.97	Seedling	no	serine/threonine-protein kinase CTR1 isoform X1
29739.m003632	34.48	85.06	5.03	30.68	13.67	15.48	10.16	22.74	12.09	17.86	18.69	7.31	3.09	4.6	7.57	11.74	Seedling	yes	conserved hypothetical protein
28838.m000250	0.2	36.59	12.22	13.37	8.53	1.62	8.31	1.45	1.03	1.81	0.99	0.93	1.25	0.63	1.19	7.7	Seedling	no	cyclic dof factor 2
29841.m002870	0	18.64	0.05	0.06	0	4.62	0	0.06	0.4	0.18	0.06	0.06	0.11	0.19	0.09	1.39	Seedling	yes	protein TOO MANY MOUTHS
29612.m000383	2.06	11.71	3.28	4.89	1.03	6.32	0.01	0	0	0	0	0	0	1.51	0.01	0	Seedling	no	pentatricopeptide repeat-containing protein At4g18975, chloroplastic
29762.m000490	0	18.38	2.27	4.07	0	0.92	0	2.32	5.51	3.11	0.54	0	0	0.06	0	0.21	Seedling	yes	DUF4408 domain protein
30169.m006467	0.17	28.02	8.57	9.56	0.29	7.32	0.87	1.4	6.68	0.4	0.51	1.74	1.75	3.19	2.77	0.56	Seedling	yes	transcription initiation factor IIB isoform X1
29678.m000510	2.27	20.62	13.38	7.02	0	16.33	14.17	1.03	10.97	0.01	0.22	0.01	0.04	0	0	0.83	Seedling	no	UDP-glucoronosyl/UDP-glucosyl transferase family protein
29684.m000309	0	12.38	0	4.38	4.67	1.47	6.81	0.05	0	3.17	4.83	0	0	0	0	0.48	Seedling	yes	conserved hypothetical protein
30213.m000681	7.6	51.6	18.4	23.16	15.67	14.82	9.65	11.62	12.4	12.48	12.01	11.58	12.49	9.46	1.33	1.55	Seedling	no	uncharacterized WD repeat-containing protein C2A9.03-like
28829.m000073	2.11	29.67	9.63	0.42	0	9.06	1.65	13.3	7.33	8.18	6.23	5.17	3.88	0	0	1.35	Seedling	no	bifunctional riboflavin biosynthesis protein RIBA 1, chloroplastic
29382.m000086	0	18.11	10.89	8.94	2.81	5.29	7.44	0.64	4.76	0.44	0.68	0	0	0	0	2.38	Seedling	yes	BnaA10g29680D
29933.m001439	0.07	7.33	1.84	3.72	0.17	2.21	0	0.49	0.25	0	0	0	0.04	0	0	0	Seedling	yes	transcription factor MYB3-like
30147.m013837	2.96	21.21	1.96	13.06	10.01	3.77	7.45	1.48	2.93	2.01	10.51	1.42	1.1	0.73	0.58	2.14	Seedling	yes	probable galactinol--sucrose galactosyltransferase 2 isoform X2
29811.m000531	0.4	18.39	10.26	8.27	4.13	7.41	1.59	2.12	8.47	1.63	2.37	0.23	0	0	0.03	0.3	Seedling	yes	cytochrome P450 94A1-like isoform X1
30078.m002263	0	12.39	5.15	2.86	0.22	3.1	4.03	0.59	5.6	1.35	0.91	0	0	0.04	0	0.34	Seedling	yes	protein NUCLEAR FUSION DEFECTIVE 4-like
29878.m000235	6.7	17.45	4.21	3	9.03	8.78	1.84	2.08	2.72	0.03	0.51	1.67	1.15	0.32	0.26	0.62	Seedling	no	organic cation/carnitine transporter 4
29929.m004675	0	4.8	1.75	1.5	0.79	0.57	0.37	0	1.15	0	0	0	0	0	0	0.03	Seedling	yes	probable leucine-rich repeat receptor-like protein kinase At1g35710
29844.m003326	1.55	10.71	0.45	3.91	2.23	3.14	1.09	3.54	0.54	0.1	0	0.19	0.11	0.11	0.05	0.47	Seedling	yes	basic 7S globulin-like
30170.m013898	4.6	23.45	12.14	1.73	5.47	2.7	8.42	3.23	6.53	13.75	14.99	0.11	0	0	0.05	0	Seedling	yes	BRI1 kinase inhibitor 1-like
29933.m001438	5.65	15.15	7.78	6.5	1.31	2.75	0.78	0	4.06	0.53	0.42	3.66	1.86	0.1	0.4	1.02	Seedling	yes	PAP-specific phosphatase family protein
29660.m000767	3.39	22.02	2.42	10.53	3.61	6.15	5.67	8.44	4.16	7.21	7.43	6.58	1.6	1.97	2.27	2.71	Seedling	no	CONSTANS-LIKE 10
30170.m013939	5.66	23.59	12.14	12.82	11.81	10.8	5.41	5.64	6.15	6.25	4.42	5.12	2.9	0.51	0.01	0.01	Seedling	no	thylakoidal processing peptidase 1, chloroplastic-like
29772.m000308	3.48	21.26	6.75	6.45	0	8.44	4.03	9.88	9.86	9.52	8.28	5.67	3.03	1.74	1.5	2.8	Seedling	no	protein SCAI homolog isoform X2
30138.m004050	5.21	18.79	9.6	9.32	0.61	4.11	1.76	5.1	7.57	2.82	2.54	3.4	4.29	1.77	2.76	8.84	Seedling	no	LOW QUALITY PROTEIN: galactoside 2-alpha-L-fucosyltransferase
29912.m005439	0.1	10.73	1.04	4.71	2.27	5.96	4.41	3.54	2.49	0.16	0.06	0	0	0	0.02	1.55	Seedling	yes	MATE efflux family protein 9-like
28694.m000689	0	10.23	6.32	0.43	4.88	5.12	0.18	0.82	1.62	0.07	0.03	0.93	2.11	5.33	0.06	4.24	Seedling	no	ABC transporter C family member 8
29932.m000601	0.49	369.38	2883.19	170.69	9.7	154.53	21.77	24.65	409.88	24.44	7.15	0.16	1.3	0	0.32	5.78	Leaf	yes	photosystem I reaction center subunit psaK, chloroplastic
30068.m002669	336.2	592.41	1660.22	80.98	7.09	127.79	33.41	24.7	343.62	15.86	10.33	54.53	49.35	47.69	40.7	1.9	Leaf	yes	phosphoribulokinase, chloroplastic-like
30167.m000889	0	210.8	1617.96	4.95	6.35	96.67	1.91	3.51	327.2	1.63	1.62	0	0	0.17	0	0	Leaf	yes	ribulose-1,5-bisphosphate carboxylase/oxygenase small subunit 1A
29631.m001017	0.09	211.33	1582.51	18.07	39.27	5.81	0.84	1.99	23.06	5.5	25.68	0.03	0.08	0	0.02	0.51	Leaf	yes	galactinol synthase
28657.m000392	19.6	437.85	1445.74	189.16	2.95	194.38	24.75	25.95	432.83	18.9	6.71	0.07	0.36	0.33	0.06	0.56	Leaf	yes	photosystem I reaction center subunit V, chloroplastic
29648.m001915	0	474.62	1424.95	32.27	7.31	36.8	21.45	1.12	92.31	1.86	1.06	0	0	0	0	1.01	Leaf	yes	thioredoxin M-type, chloroplastic-like
29908.m006139	0	326.11	1389.9	47.56	11.28	193.3	20.45	15.1	428.62	9.58	3.36	0	0.16	0.05	0	0	Leaf	yes	photosystem II 22 kDa protein, chloroplastic
28333.m000569	3.66	244.19	1314.45	41.74	4.57	60.31	13.67	25.55	136.58	22.19	16.32	4.66	3.32	2.83	1.38	17.31	Leaf	no	serine hydroxymethyltransferase, mitochondrial
30099.m001624	68.9	293.36	981.05	11.46	11.93	34.52	6.38	18.34	95.33	23.71	25.83	16.11	11.72	8.14	10.34	15.12	Leaf	no	malate dehydrogenase, glyoxysomal isoform X2
30138.m004068	14.84	296.67	933.02	132.55	41.56	183.02	26.99	50.01	283.21	34.71	21.12	91.8	63	43.9	40.43	92.15	Leaf	yes	geranylgeranyl diphosphate reductase, chloroplastic
29681.m001337	0.38	108.79	822.03	12.2	3.41	4.29	5.15	1.69	11.37	0.71	0.67	1.52	1.76	1.08	2.38	2.12	Leaf	yes	dehydrodolichyl diphosphate synthase 2
30008.m000822	0	44.04	788.37	10.38	28.33	38.27	24.66	8.7	77.92	5.16	4.49	0.41	0.43	0.16	0	0.19	Leaf	yes	protein PROTON GRADIENT REGULATION 5, chloroplastic
29669.m000843	0.06	189.22	762.58	10.31	0.42	19.94	2.87	2.52	37.39	1.04	2.15	0.17	0	0.06	0	0.1	Leaf	yes	chlorophyll a-b binding protein CP29.3, chloroplastic
29707.m000133	0.23	93.1	700.57	64.85	4.91	60.71	7.6	20.35	110.4	13.57	4.49	14.44	3.92	1.24	2.06	6.58	Leaf	yes	Tetrapyrrole-binding family protein
29010.m000224	1.48	86.32	583.83	67.12	28.07	36.88	12.51	6.27	70.03	4.25	2.21	3.76	3.74	2.25	2.89	4.12	Leaf	no	magnesium-chelatase subunit ChlH, chloroplastic
29929.m004565	196.55	141.52	577.49	68.29	27.33	104.48	50.45	39.22	144.46	45.62	31.16	21.58	10.08	9.01	5.67	27.01	Leaf	yes	thioredoxin F-type, chloroplastic
29929.m004527	124.75	203.85	549.67	67.39	25.51	51.47	39.71	22.14	105.66	16.61	18.02	0.74	0.61	0	0.32	0.56	Leaf	yes	phosphoglycolate phosphatase 1B, chloroplastic
29716.m000301	14.06	166.62	508.73	86.16	29.05	40.68	16.15	22.34	62.67	14.92	13.21	10.63	3.7	3.18	7.47	9.98	Leaf	no	mpv17-like protein
30148.m001455	0.86	73.27	459.62	76.55	40.78	26.05	100.12	20.14	35.34	13.87	6.58	0	3.75	0	0	21.62	Leaf	yes	conserved oligomeric Golgi complex subunit 5
30170.m014336	19.89	102.24	433.6	36.99	41.84	63.94	34.57	33.79	67.87	24.84	24.5	26.64	6.24	10.36	9.99	35.65	Leaf	no	ATP-dependent zinc metalloprotease FTSH, chloroplastic
30169.m006624	7.63	56.57	430.77	63.29	108.68	40.74	78.81	26.96	81.24	17.95	8.44	5.29	3.57	1.11	1.42	4.28	Leaf	yes	beta-carotene hydroxylase 2, chloroplastic-like
28978.m000041	0.12	157.18	415.5	154.23	160.15	44.23	87.59	2.11	113.01	5.37	1.92	0	0	0.16	0	0	Leaf	no	Thiol-disulfide oxidoreductase DCC isoform 1
29409.m000271	47.43	104.32	414.88	90.77	23.52	30.28	41.88	31.02	43.26	25.04	28.49	9.28	9.58	7.07	4.99	8.21	Leaf	no	ABC transporter F family member 5
30190.m011092	0.02	113.89	408.84	39.08	0.32	45.88	6.73	2.19	107.56	0	2.66	0	0.03	0.09	0	0.01	Leaf	yes	PGR5-like protein 1A, chloroplastic
29568.m000280	10.32	101.89	368.69	45.81	50.51	29.03	46.48	17.19	65.39	22.53	24.66	6.48	3.37	3.19	2.6	3.16	Leaf	yes	high-light-induced protein, chloroplastic
28842.m000939	0.11	127.15	367.18	48.17	4.44	39.86	11.42	5.29	98.06	6.49	4.36	0	0.04	0	0	0.15	Leaf	yes	BnaC06g10950D
30202.m000248	13.07	81.48	360.16	58.12	114.27	30.86	66.1	12.74	54.92	12.98	23.49	17.85	15.43	8.92	9.93	13.63	Leaf	yes	peptide methionine sulfoxide reductase B1, chloroplastic
30169.m006613	0	117.31	356.25	11.11	1.84	68.08	14.05	7.17	126.2	4.23	3.39	0	0	0	0	0	Leaf	yes	BnaCnng18230D
29989.m000426	4.27	33.08	337.93	16.1	13.78	19.42	8.4	8.95	28.42	6.59	8.04	5.16	2.17	1.1	1.98	3.41	Leaf	no	solanesyl diphosphate synthase
29908.m006209	3.95	4.89	331.4	16.92	13.94	4.77	3.09	5.8	30.18	3.87	5.91	0.2	0.48	0.18	0.16	5.45	Leaf	yes	nitrate reductase
30169.m006532	0.03	5.04	305.3	3.51	11.33	6.18	17.42	3.48	10.41	1.63	1.14	4.91	4.09	4.27	4.84	11.66	Leaf	yes	RNA polymerase sigma factor sigE, chloroplastic/mitochondrial
30068.m002584	0.63	69.11	289.39	11.37	1.13	9.44	3.88	0.24	24.13	0.25	0.24	1.34	1.22	0.82	0.59	3.76	Leaf	yes	beta-carotene isomerase D27, chloroplastic
29687.m000598	0	89.6	286.78	4.83	0.02	5.19	0.2	0.04	8.56	0.01	0	0	0	0	0	0.12	Leaf	no	shikimate O-hydroxycinnamoyltransferase-like
29738.m001034	0.07	66.05	286.31	15.95	0.04	11.76	2.7	1.94	11.15	0.71	0.89	0.81	0.22	0.55	1.6	0.86	Leaf	no	protein CHUP1, chloroplastic
55585.m000022	0	74.05	249.77	33.58	2.43	40.36	25.63	13.2	84.81	10	4.5	0.76	0.44	1.01	0.54	0.38	Leaf	yes	rhodanese-like domain-containing protein 14, chloroplastic
30005.m001253	0.02	44.48	249.34	23.25	19.02	7.81	7.45	7.77	11.18	2.71	0.78	0.2	0.37	0	0.02	2.15	Leaf	yes	DUF2996 family protein
29681.m001311	2.63	23.92	233.93	4.41	0.56	18.1	8.63	4.91	30.5	2.48	2.22	0.15	0.28	0.31	0.03	5.44	Leaf	yes	sodium-dependent phosphate transport protein 1, chloroplastic isoform X1
30027.m000821	0	11.47	230.04	0	0.25	0.42	0.42	0	1.64	0	0	0	0	0	0	0	Leaf	yes	dynein light chain 2, cytoplasmic
30169.m006597	0.55	36.36	221.56	27.55	31.13	16.94	26.99	2.72	30.66	3.12	0.95	1.61	1.03	0.35	1.22	0.48	Leaf	yes	Mitochondrial import inner membrane translocase subunit tim-10 isoform 1
29841.m002894	0.24	23.68	205.96	4.88	0.47	5.33	2.18	0.51	16.19	0.16	0.01	0.04	0.04	0	0	0.07	Leaf	no	uncharacterized hydrolase YNR064C isoform X1
29666.m001456	0	11.78	205.25	0.48	4.98	1.01	1.21	0.11	4.1	0.05	0	0.06	0.18	0.15	0.18	0.13	Leaf	yes	fatty acid desaturase 4, chloroplastic
30169.m006448	0.79	56.95	204.82	17.7	8.36	10.84	60.08	3.21	21.33	3.45	2.63	0.98	0.54	0.42	0.44	0	Leaf	yes	Chaperonin-like RbcX protein isoform 1
29762.m000500	0	11.9	201.4	5.53	31.86	8.44	66.33	3.65	4.13	1.44	0.53	0.08	0	0	0	0	Leaf	yes	salt tolerance protein-like
29666.m001462	0	0.39	197.79	0	0.49	0.13	0.06	0	3.53	0	0.06	0	0	0	0	0	Leaf	yes	dehydration-responsive protein RD22-like
29815.m000518	0.12	0	179.01	0	1.29	0.5	0	0.77	0.5	0.02	0	0	0	0	0	0	Leaf	yes	cytochrome P450 76A1-like
27742.m000252	0.77	40.18	173.49	0	0.39	56.6	2.9	11.63	1.47	1.61	5.97	0	0	0	0	0	Leaf	yes	conserved hypothetical protein
30190.m010811	6.13	41.21	156.25	8.56	4.1	0.86	1.81	0.04	1.35	0.05	0	0	0.1	0	0.05	0	Leaf	yes	vestitone reductase-like isoform X1
29815.m000517	1.14	0.14	118.61	0	3.14	0.54	0	0.91	0.96	0	0.92	0	0	0	0	0	Leaf	yes	cytochrome P450 76A1-like
29929.m004518	0	1.09	94.28	0	0.25	0	0	0	0	0	0	0	0	0	0	0	Leaf	yes	flowering locus T
30190.m011009	0	19.79	65.76	0.22	0.35	0.03	0.05	0	0	0	0	0	0	0	0	0	Leaf	yes	flavonoid 3'-monooxygenase-like
30137.m000428	0	8.46	40.84	1.08	0	6.39	0	0	4.59	0	0	0	0	0.94	0.21	0	Leaf	yes	Chaperone protein dnaJ 20, chloroplastic
30138.m003830	0	3.43	18.49	1.81	4.81	1.99	0.2	0	0.92	0	0	0	0	0	0	0	Leaf	yes	phosphate transporter PHO1 homolog 1
29912.m005352	0	2.5	16.81	0	0	0	0.18	0	0.06	0	0	0	0	0	0	0	Leaf	yes	nudix hydrolase 8-like isoform X1
30174.m009148	0	0	16.17	4.68	0	0	0.71	0.69	3.37	1.38	0	0	0	0	0	0	Leaf	yes	conserved hypothetical protein
30055.m001556	0	2.71	13.33	4.16	5.26	0	1.55	0	1.33	0	0	0	0	0	0	0	Leaf	yes	BnaC08g23940D
28196.m000205	0	3.11	11.24	0.55	0	0.07	0.7	0	0.07	0	0	0	0	0	0	0.04	Leaf	yes	cytochrome P450 CYP736A12-like
30190.m011031	0	0	10.77	1.67	0	0	0	0	0	0	0	0	0	0	0.17	0	Leaf	yes	peptidyl-tRNA hydrolase ICT1, mitochondrial
28657.m000394	0	2.13	8.91	0	0.08	0	1.14	0	0	0	0	0	0	0	0	0	Leaf	no	WD-40 repeat family protein
27524.m000290	0	0	8.74	0	0	0	1.78	0	0.33	0	0	2.56	1.53	0.56	1.57	0	Leaf	yes	ribulose bisphosphate carboxylase small chain, chloroplastic-like
28153.m000272	0	2.05	8.18	0.33	2.19	0	0	0	0.37	0.11	0.05	0	0	0	0	0	Leaf	yes	adenylate isopentenyltransferase 3, chloroplastic
28350.m000103	0	1.59	7.38	0.26	0	0.44	0	0.04	0	0	0	0	0	0	0	0.11	Leaf	yes	pentatricopeptide repeat-containing protein At2g42920, chloroplastic
29168.m000376	0	0	7.21	0.35	0	0.36	0.36	0	0.34	0	0	0	0	0	0	0	Leaf	no	conserved hypothetical protein
29842.m003692	0.04	0	5.31	0	0	0.24	0.23	0	0.83	0	0.08	0	0	0	0	0	Leaf	no	Alpha-farnesene synthase
30174.m008653	0	0	4.5	0.71	0.26	0	0	0	0.23	0	0	0	0	0	0.25	0	Leaf	yes	conserved hypothetical protein
29838.m001703	0	1.5	4.48	1.12	0	0	0	0	1.06	0	0	0	0	0	0	0	Leaf	yes	auxin-induced protein X10A-like
29648.m001916	0	0.92	4.24	0.23	0	0	0.09	0	0.18	0	0	0	0	0	0	0	Leaf	yes	mitogen-activated protein kinase kinase kinase YODA-like
30128.m008943	0	0.16	3.14	0.31	0.04	0	0.15	0	0.24	0	0	0	0	0.1	0	0	Leaf	yes	G-type lectin S-receptor-like serine/threonine-protein kinase RKS1
51538.m000006	7.9	37.73	302.69	13.22	105.22	8.64	33.2	1.16	22.98	5.88	9.86	8.86	8.57	5.21	16.02	9.27	Leaf	no	conserved hypothetical protein
29701.m000587	139.47	314.96	1141.47	45.7	23.08	41.64	136.22	23.34	80.23	36.31	67.15	62.98	25.82	12.31	8.67	22.59	Leaf	yes	probable pyridoxal 5'-phosphate synthase subunit PDX1
28205.m000068	0	298.09	1362.89	14.59	12.41	267.9	188.79	223.14	74.79	62.95	134.56	177.33	136.86	150.68	58.59	372.85	Leaf	yes	myo-inositol-1-phosphate synthase
28725.m000314	59.93	1418.34	4139.25	386.8	146.49	390.38	76.8	120.64	970.99	96.72	57.42	29.72	18.84	6.97	20.24	137.44	Leaf	yes	ferredoxin-A-like
29762.m000492	79.22	413.97	2065.31	241.03	246.46	221.72	226.32	128.47	187.23	63.13	54.98	6.76	6.15	10.08	12.22	42.93	Leaf	no	GDP-L-galactose phosphorylase 2
30045.m000485	6.98	864.66	2423.65	419.83	46.56	545.45	93.12	215.76	863.4	160.33	71.06	24.11	16.26	8.7	5.31	117.87	Leaf	yes	magnesium-protoporphyrin IX monomethyl ester
30143.m001170	0.01	1778.09	7750.8	405.66	6.62	259.99	42.05	20.46	606.53	28.63	13.81	0.12	0.07	0.37	0.01	0.23	Leaf	yes	ribulose bisphosphate carboxylase/oxygenase activase, chloroplastic isoform X1
28509.m000094	0.4	211.32	1989.48	167.62	10.14	367.62	42.9	100.64	706.32	75.56	25.08	1.41	1.32	0.69	0.22	74.41	Leaf	yes	chlorophyll a-b binding protein CP24 10A, chloroplastic
30170.m013796	0.2	283.95	1262.93	118.8	1.71	98.28	11.61	32.98	324.15	33.23	16.91	0.54	0.21	0.02	0.17	0.76	Leaf	yes	glyceraldehyde-3-phosphate dehydrogenase B, chloroplastic isoform X1
30068.m002512	0.17	31.79	144.44	16.24	30.65	1.51	0.65	0.74	11.72	0.04	0.04	0.16	0.46	1.25	0.1	0.83	Leaf	yes	glutaredoxin domain-containing cysteine-rich protein 1
30099.m001680	0.43	43.85	191.6	12.63	6.23	4.13	5.75	1.87	10.14	2.5	3.15	0.99	1.9	1.35	2.39	0.38	Leaf	yes	TRNA-methyltransferase
29692.m000546	0	6.66	66.81	0	0.01	0.32	0.23	0	1.22	0	0	0	0	0	0.05	0.04	Leaf	yes	Phosphoglucosamine mutase
28611.m000105	9.31	117.83	312.91	56.48	18.46	47.95	30.95	24.53	56.05	13.18	13.83	3.08	1.09	0.48	0.88	9.14	Leaf	no	phytoene synthase 2
28035.m000356	0	24.93	148.93	3.34	1.39	13.75	8.29	1.8	47.19	1.27	0.87	0	0.04	0	0	0.16	Leaf	yes	probable plastid-lipid-associated protein 12, chloroplastic
29908.m006135	3.05	77.87	265.4	41.48	25.81	23.61	35.02	9.74	24.34	6.33	3.75	2.81	3.86	1.8	0.86	10.38	Leaf	no	chlorophyllide a oxygenase, chloroplastic
29929.m004747	36.7	124.2	393.44	70.72	38.23	43.16	37.67	28.44	51.59	25.58	25.26	55.36	26.43	12.01	19.44	28.5	Leaf	no	protein HHL1, chloroplastic
28823.m000015	0.18	36.5	159.93	1.14	0.53	2.7	3.24	1.67	4.29	1.68	1.68	0.32	0.81	0.53	0.7	2.26	Leaf	no	protein phosphatase 2C 57
29761.m000422	5.12	69.3	234.25	27.3	14.09	17.64	7.92	7.32	21.55	8.12	10.12	4.47	3.08	1.89	2.94	7.75	Leaf	no	translation factor GUF1 homolog, chloroplastic isoform X1
29172.m000218	0	3.76	119.34	8.31	1.6	2.38	12.4	0	9.38	0	0.72	0	0	0.46	0	0.32	Leaf	no	BnaA09g07400D
29612.m000378	25.21	80.45	276.48	24.17	26.43	14.01	7.51	14.49	19.36	17.37	9.11	13.84	14.82	10.43	6.69	13.17	Leaf	no	ferredoxin-dependent glutamate synthase, chloroplastic isoform X1
29986.m001606	1.22	10.08	128.28	2.83	0.65	1.74	1.73	1.11	9.68	0.56	0.38	0.21	0.07	0	0.14	0.17	Leaf	yes	beta-glucosidase 11-like
29598.m000453	0.15	30.58	149.52	21.3	11.38	3.07	2.38	0.71	10.23	0.66	0.21	2.35	3.8	0.29	1.48	0.96	Leaf	yes	Os07g0264800
29738.m001051	19.03	88.58	293.4	19.62	31.46	117.19	92.85	17.25	92.01	22.23	32.12	1.88	1.78	1.65	1.14	2.51	Leaf	yes	plastid-lipid-associated protein, chloroplastic-like
29579.m000198	0	1.02	92.11	0.32	18.66	0.39	0.29	0.15	1.86	0	0	0.07	0	0	0	0.12	Leaf	yes	UDP-glycosyltransferase 73C3-like
29827.m002661	0.02	38.93	125.15	4.1	0.36	3.57	0.37	1	2.7	0.99	1.83	0.81	0.26	0.11	0.39	0.5	Leaf	yes	probable carotenoid cleavage dioxygenase 4, chloroplastic
30170.m014151	0	43.09	161.16	6.14	1.1	2.05	2.41	0.08	1.79	0.05	0	17.27	22.1	36.61	29.26	36.52	Leaf	yes	cytochrome P450 83B1-like
27467.m000170	1.07	53.28	203.04	20.65	4.87	12.49	7.38	9.92	32.71	6.38	7.68	10.16	5.99	5.18	4.53	5.21	Leaf	no	Acclimation of photosynthesis to environment isoform 2
29841.m002786	0.28	0.5	90.45	0	1.37	0.19	0.21	0.25	0.33	0	0.11	0.19	0.2	0.15	0.08	0.02	Leaf	no	boron transporter 4 isoform X2
29720.m000136	4.08	15.41	168.97	9.31	6.99	4.5	13.88	3.22	8.16	1.08	3.62	1.56	1.47	0.6	0.42	1.99	Leaf	no	probable anion transporter 6, chloroplastic isoform X1
30148.m001488	0.11	20.31	74.93	3.8	0.1	0.76	0.05	0.11	2.51	0	0	0	0.11	0	0	0	Leaf	yes	probable glutathione S-transferase
30148.m001468	26.99	87.19	268.98	35.96	22.88	28.33	39.92	16.24	33.06	13.86	14.63	17.43	14.32	10.04	4.41	5.35	Leaf	no	RNA polymerase sigma factor sigA
29629.m001394	0	5.66	107.55	3.74	1.38	6.17	4.2	0.39	9.87	0.33	2.25	0	0	0	0	0.05	Leaf	yes	retrotransposon-like protein 1
29747.m001058	0.96	40.81	121.88	9.82	0.74	12.63	2.08	6.56	38.75	0.46	3.45	0.79	0.26	0.66	0.05	0	Leaf	no	Calcium sensing receptor, chloroplastic -like protein
30147.m014316	0.81	33.32	97.57	4.11	0.93	9.23	1.49	0.7	26.96	0.65	1.74	0.16	0	0.28	0.11	0.05	Leaf	yes	ATP-dependent Clp protease ATP-binding subunit clpX
29883.m001992	0	11.88	65.16	15.9	4.79	0.37	5.87	0	4.14	0.19	1.93	0	0	0	0	0	Leaf	yes	auxin-induced protein 22D-like
29912.m005536	37.86	60.06	169.93	22.97	69.03	23.57	17.46	0.02	63.03	0	2.14	0	0	0	0.08	0.4	Leaf	no	IST1-like protein
29489.m000174	0.21	50.19	146.48	16.6	5.44	15.08	6.13	4.89	25.4	4.86	3.43	4.57	3.66	1.85	4.6	13.68	Leaf	no	protochlorophyllide-dependent translocon component 52, chloroplastic-like isoform X1
30073.m002290	0.35	70.83	206.98	24.46	26.78	62.37	29.09	18.2	7.89	12.16	13.94	2.9	4.62	0.93	2.33	34.25	Leaf	no	tetraketide alpha-pyrone reductase 1-like
30170.m014166	19.79	74.81	225.88	17.8	18.32	33.96	41	26.81	22.48	30.49	25.02	7.49	8.19	4.03	3.64	12.48	Leaf	no	ATP sulfurylase 2
29864.m001440	19.37	78.47	280.96	37.46	72.42	36.85	21	16.84	71.2	30.19	42.95	39.55	35.32	23.71	13.02	13.9	Leaf	no	DUF3411 domain protein
30074.m001336	2.19	26.61	107.02	5.79	5.66	2.81	2.64	0.38	3.36	0.69	2.22	0.31	0.06	0.12	0.04	0	Leaf	no	probable sucrose-phosphate synthase 4 isoform X1
29822.m003422	6.24	51.83	148.62	13.37	0	13.45	8.09	6.54	12.16	10.73	0	2.87	7.05	1.08	0.14	3.14	Leaf	no	seed maturation-like protein
29751.m001832	0.69	63.29	194.43	0.17	8.93	25.17	27.76	29.34	8.55	38.91	41.97	2.77	4.33	5.79	9	15.05	Leaf	yes	copper transporter 1-like
29904.m003040	0.05	16.96	79.07	6.27	0.3	5.82	0.82	1.49	9.23	0.09	1.13	0.44	0.02	0.09	0.16	0.09	Leaf	no	7-hydroxymethyl chlorophyll a reductase, chloroplastic
29596.m000697	0	23.21	89.67	0	1.57	9.8	14.06	4.29	7.54	0.36	0.14	0.19	0	0.73	0.5	2.3	Leaf	yes	serine hydroxymethyltransferase 2, mitochondrial-like
29794.m003324	79.38	107.16	265.26	60.28	19	35.14	15.06	33.71	94.13	35.59	34.56	10.82	5.99	3.48	1.7	8.63	Leaf	no	glycine dehydrogenase (decarboxylating), mitochondrial
29844.m003348	0.24	39.28	146.63	7.64	0.95	13.25	14.56	6.01	36.77	5.41	3.71	16.11	10.05	1.44	2.48	1.47	Leaf	yes	glucose-1-phosphate adenylyltransferase large subunit 1, chloroplastic
29929.m004633	0.24	3.33	74.9	0.47	6.7	2.34	2.33	0.48	7.7	4.11	0.48	0	0	0	0.58	0	Leaf	yes	conserved hypothetical protein
29941.m000229	7.7	57.89	164.15	16.47	8.49	18.65	11.13	12.98	20.85	9.91	9.37	6.86	2.8	3.4	5.33	9.96	Leaf	yes	Ankyrin repeat family protein / BTB/POZ domain-containing protein
29633.m000930	0	34.42	128.4	26.14	18.21	7.62	12.29	1.78	12.08	5.21	4.77	0.27	0	0.04	0.06	0.03	Leaf	yes	methyltransferase type 11
29757.m000734	3.22	43.83	157.89	32	18.52	20.16	12.73	7.44	19.08	7.45	5.21	8.13	7.94	4.43	2.34	7.46	Leaf	yes	DUF1442 family protein
29625.m000706	0	1.19	53.52	2.51	17.79	0.3	4.39	0	8.92	0.09	2.59	0	0	0	0	0	Leaf	yes	pentatricopeptide repeat-containing protein At3g18020
27451.m000243	0.64	7.2	115.06	9.57	10.3	7.7	7.13	1.7	5.2	0.95	4.81	1.36	0.02	0.06	0.66	0.5	Leaf	no	senescence-associated family protein
30055.m001618	16.88	66.17	175.79	49.59	21.43	29.74	14.91	13.97	71.29	15.38	8.98	10.57	6.94	3.42	9.99	6.76	Leaf	yes	Transmembrane protein C20orf108
29804.m001508	0.11	20.27	65.8	4.1	4.23	0.57	4.02	0.76	3.87	0.65	0.04	0.21	0	0	0	0.35	Leaf	no	K(+) efflux antiporter 3, chloroplastic
29904.m002976	2.53	23.6	174.32	18.16	16.88	16.58	14.39	11.34	24.54	6.02	6.87	18.6	18.93	10.09	12.7	11.2	Leaf	no	uncharacterized aarF domain-containing protein kinase At1g79600, chloroplastic
29908.m006149	0.06	6.38	58.79	4.19	7.07	0.26	0.08	7.76	0	2.37	3.27	0	0	0	0	0.71	Leaf	no	UPF0695 membrane protein C977.11/PB8B6.06c
30146.m003521	0	11.42	50.44	2.25	0	1.98	0.39	0.16	6.38	2.6	3.33	0	0	0	0	0	Leaf	yes	DUF1677 family protein
27504.m000632	3.17	54.44	141.66	33.17	7.21	11.6	8.94	10.81	21.49	7.49	8.96	7.07	8.13	5.17	4.78	9.24	Leaf	no	Tetratricopeptide repeat-like superfamily protein
29986.m001665	2.97	1.96	82.07	1.5	0.59	3.15	9.91	1.68	0.3	1.61	3.9	1.24	0	0	0.45	0.56	Leaf	yes	dnaJ homolog subfamily B member 3-like
29691.m000278	0	16.02	58.59	1.05	0.33	5.78	4.79	0.36	9.43	0.21	0.29	0.25	0	0.2	0.13	0.29	Leaf	no	Electron transport complex rnfB
29630.m000778	2.85	31.22	114.81	21.78	4.44	9.13	9.33	7.2	16.68	6.12	6.07	2.47	1.71	0.5	1.09	1.75	Leaf	no	T4P13.26 protein isoform 1
29807.m000492	1.83	30.19	94.32	8.74	2.82	6.94	4.32	3.11	8.66	1.27	1.92	2.96	2.5	1.84	1.24	1.18	Leaf	yes	SOUL heme-binding family protein isoform 1
29603.m000524	0.54	13.76	89.06	11.23	2.92	11.82	16.13	1.34	31.53	3.23	3.08	0.02	0.22	0.08	0.01	0.01	Leaf	yes	1-aminocyclopropane-1-carboxylate oxidase-like protein
29827.m002628	1.34	9.16	85.9	6.77	1.36	6.01	21	1.37	2.88	5.95	14.01	0.04	0	0	0	0.25	Leaf	yes	pectin acetylesterase 8 isoform X2
27613.m000643	4.33	31.59	114.8	12.97	12.31	11.03	7.35	4.26	18.98	2.82	9.69	3.89	2.22	1.24	1.12	3.36	Leaf	yes	BnaA10g09730D
29842.m003610	27.67	77.23	208.11	60.8	46.25	35.33	74.58	20.91	51.67	20.31	29.47	18.35	20.52	19.17	8.97	8.43	Leaf	no	ABC transporter family protein
29634.m002117	1.76	7.37	90.17	1.48	7.97	4.99	3.04	5.15	4.84	2.78	1.11	2.14	1.29	0.63	1.57	5.65	Leaf	no	pheophytinase, chloroplastic
28748.m000208	0	2.79	76.57	2.21	4.91	17.95	5.24	9.55	12.31	1.68	0.29	0.38	0	0	0.06	0	Leaf	no	uncharacterized transporter YBR287W-like
29801.m003144	0	3.39	33.22	0	0.09	0.18	0	0.04	0.04	0	0	0	0.04	0	0	0.12	Leaf	yes	scopoletin glucosyltransferase-like isoform X1
29767.m000206	105.28	36.71	255.4	46.12	124.5	71.75	80.51	45.79	25.16	67.47	123.01	0	0	0	0	0	Leaf	yes	suppressor of disruption of TFIIS
29847.m000250	0.73	1.98	79.92	3.63	5.39	7.91	1.02	1.93	11.15	1.96	1.57	2.88	3.85	1.48	1.2	0.2	Leaf	no	PI-PLC X domain-containing protein At5g67130-like
29908.m006257	1.84	9.86	52.21	3.64	9.06	0.23	1.76	0	3.9	0.13	0	0	0	0.65	0	0	Leaf	yes	MADS-box protein JOINTLESS-like isoform X2
28842.m000941	0	34.39	132.16	8.69	8.29	20.21	19.5	18.48	18.2	9.5	7.77	0.38	1.22	1.72	0.17	23.78	Leaf	no	beta-amyrin 28-oxidase-like
30174.m008936	0	1.28	54.68	0.98	1.78	8.92	2.44	0.34	0.92	0	0.59	0	0	0	0.09	0.1	Leaf	yes	MADS-box transcription factor, partial
27717.m000090	0	11.4	47.49	3.57	0.92	3.41	0.05	0.5	0.92	0	0	0	0.06	0	0	3.93	Leaf	yes	protein TRANSPARENT TESTA 12-like
28738.m000147	4.05	12.74	118.44	5.71	8.2	18.04	11.68	10.2	25.64	7.39	11.67	6.37	3.05	1.93	2.95	11.25	Leaf	no	protein CAJ1
28208.m000061	32.84	30.25	100.85	8.19	2.41	8.25	2.96	7.77	9.89	4.71	2.57	6.67	4.92	2.97	3.33	1.14	Leaf	no	pentatricopeptide repeat-containing protein MRL1, chloroplastic
28200.m000190	4.28	28.38	90.62	12.04	1.71	15.66	0.48	3.93	23.74	2.54	1.33	4.56	2.36	3.47	3.7	9.46	Leaf	no	thylakoid lumenal protein At1g12250, chloroplastic isoform X1
28613.m000140	26.25	37.94	193.19	39.12	78.95	44.93	43.06	36.9	44.5	30.44	31.03	17.8	10.5	8.54	8.83	17.61	Leaf	no	Alanine--tRNA ligase
30024.m001750	0.19	16.67	54.11	4.25	0.76	2.44	0.81	1.05	5.53	0.92	0.45	0.05	0	0.06	0.14	0.22	Leaf	no	protein TIC 62, chloroplastic-like
29462.m000378	7.89	48.56	115.64	29.52	4.68	18.26	49.59	7.17	50.75	10.59	5.8	14.1	5.42	1.75	1.82	3.1	Leaf	yes	macrophage migration inhibitory factor homolog
29453.m000062	1.95	58.59	152.91	52.16	19.26	34.83	21.37	20.3	44	17.47	8.2	14.68	16.77	7.67	6.13	9.92	Leaf	no	somatic embryogenesis receptor kinase 2-like
30205.m001597	1.41	7.15	62.31	7.62	1.78	3.46	1.24	0.8	3.77	0.55	0.04	0	0.13	0.86	0	6.6	Leaf	no	Rhomboid protease gluP
30063.m001432	0	63.78	196.11	36.72	0	45.25	18.68	73.2	78.87	63.05	60.36	20.09	36.63	23.33	0	0	Leaf	no	ferric reduction oxidase 7, chloroplastic-like
30076.m004507	4.17	19.36	88.96	9.79	3.26	9.75	4.21	1.15	4.19	0.51	3.66	10.87	7.64	2.18	2.88	18.46	Leaf	no	At2g46910/F14M4.26
29933.m001405	0	2.76	59.82	0.36	0.9	1.53	16.19	0.38	0.01	0	0.1	17.06	16.09	16.28	18.31	4.11	Leaf	yes	high affinity nitrate transporter 2.7
30065.m001161	10.87	45.76	117	27.61	12.08	23.59	6.81	12.4	17.36	9.03	14.24	11.18	6.22	1.96	4.18	8	Leaf	no	15-cis-phytoene desaturase, chloroplastic/chromoplastic
29719.m000334	0	5.2	24.52	0.89	0.07	1.75	0.03	0.59	7.17	0	0	0	0	0	0	0	Leaf	yes	OSJNBb0003B01.9
30189.m001668	4.2	52.72	131.56	30.38	14.21	18.28	37.13	14.83	13.24	8.03	8.05	16.55	20.32	24.62	3.24	4.8	Leaf	no	6-phosphofructo-2-kinase/fructose-2,6-bisphosphatase isoform X2
29883.m001968	0.79	67.51	155.37	45.42	28	49.48	18.76	33.36	61.6	24.91	18.78	4.22	1.35	0.25	0.34	5.19	Leaf	yes	2-methyl-6-phytyl-1,4-hydroquinone methyltransferase, chloroplastic
28883.m000745	17.13	52.48	172.57	49.15	43.42	40.35	60.76	21.03	55.6	25.05	26.53	10.42	8.3	3.01	13.68	20.01	Leaf	no	Ribosomal protein L12/ ATP-dependent Clp protease adaptor protein ClpS family protein isoform 1
29815.m000520	2.52	0.97	38.21	1.09	1.79	0.1	1.77	0.24	0.58	0.17	0.2	0.03	0.21	0	0.05	0	Leaf	yes	cytochrome P450 76A1-like
29986.m001601	0.02	13.86	63.71	5.26	2.05	2.98	12.43	3.78	6.54	2.7	0.88	0.02	0.08	0.19	0.02	0	Leaf	yes	beta-glucosidase 11-like isoform X1
28565.m000342	6.28	37.3	102.94	18.52	12.93	13.62	12.35	10.06	31.67	9.95	7.89	3.84	1.58	1.52	2.41	7.7	Leaf	no	sec-independent protein translocase protein TATC, chloroplastic
29762.m000484	11.53	64.1	137.6	50.46	29.67	31.68	9.76	31.21	55.48	20.3	18.84	12.1	7.28	8.78	6.73	10.8	Leaf	no	proline synthase co-transcribed bacterial homolog protein isoform X1
29842.m003568	3.35	0.01	71.56	6.52	1.09	5.43	9.44	11.2	0.02	0.87	4.98	4.94	3.23	3.62	3.21	3.97	Leaf	no	Orotidine 5'-phosphate decarboxylase
29801.m003156	0.89	8.47	57.34	2.5	11.08	4.16	0.29	1.56	16.42	3.11	4.28	1.69	0.45	0.22	0.02	0.19	Leaf	no	O-acyltransferase WSD1
28320.m001133	32.82	53.08	136.3	32.88	33.03	31.95	47.01	12.68	41.17	7.62	6.45	4.97	0.03	1.72	2.81	9.52	Leaf	yes	heme oxygenase 1, chloroplastic-like
30190.m010932	1.54	6.39	76.96	2.2	6.1	6.77	6.91	4.17	11.18	3.84	7.21	4.48	2.71	3.51	5.46	4.9	Leaf	no	Peptidase family M48 family protein
30147.m014129	9.03	33.45	120.6	10.34	14.41	36.91	29.87	12.54	42.74	13.99	8.55	23.24	19.03	16.54	4.63	7.8	Leaf	no	Alpha/beta-Hydrolases superfamily protein
29693.m002031	6.22	28.13	120.95	13.8	8.72	21.44	14.54	13.26	25.73	11.38	21.08	33.88	22.76	15.09	11.37	16.51	Leaf	yes	conserved hypothetical protein
29986.m001604	0	16.48	50.46	0.69	0.38	2.27	10.47	1.13	9.45	5.51	12.04	0.11	0.24	0.33	0.22	3.87	Leaf	yes	beta-glucosidase 11-like isoform X2
30174.m008990	28.31	62.23	138.42	23.5	29.31	26.87	14.73	16.44	37.52	34.22	30.26	24.23	21.2	16.68	18.68	17.91	Leaf	yes	(+)-neomenthol dehydrogenase-like
30186.m001305	5.34	28.03	98.13	19.48	9.3	19.14	16.46	14.89	30.7	10.86	10.67	4.64	5.47	4.36	5.08	11.46	Leaf	yes	BnaA07g20310D
30024.m001693	5.14	10.76	70.54	5.18	3.89	9.66	5.93	11.83	11.05	4.72	4.54	1.65	2.15	3.77	0.43	0.96	Leaf	no	conserved hypothetical protein
29841.m002848	0.27	1.19	42.63	2.15	2.96	2.77	1.25	1.35	1.36	0.77	0	0	0	0	0.2	1.38	Leaf	yes	Cytochrome P450
29986.m001594	1.82	15.01	55.24	7.21	19.32	6.42	6.32	19.22	2.36	1.73	1.16	0.23	0.33	0.12	0	2.32	Leaf	yes	ABC transporter C family member 4
29805.m001497	2.98	28.62	74.57	28.76	25.25	4.93	16.83	2.19	4.88	3.42	1.3	7.18	8.11	6.03	6.49	8.09	Leaf	no	protein REVEILLE 8-like isoform X1
30170.m013907	0.05	3.83	29.97	1.19	0.82	3.51	0.3	0.4	1.28	0.21	0.05	0	0	0	0	0.07	Leaf	yes	probable carboxylesterase 2
30113.m001443	1.98	15.91	60.5	6.92	2.01	4.8	7.16	4.46	4.94	5.72	3.12	0.26	0.28	0.23	1.16	4.26	Leaf	no	probable protein phosphatase 2C 26
30193.m000706	1.58	10.42	50.25	4.17	1.45	1.68	0	4.27	5.58	4.68	2.04	0.35	0.9	0.31	0.08	2.72	Leaf	no	cyclase/dehydrase family protein
29727.m000482	9.96	30.76	103.61	23.92	16.61	28.04	16.83	13.88	31.12	14.64	18.54	8.05	2.49	4.67	3.93	0.24	Leaf	no	peroxisomal (S)-2-hydroxy-acid oxidase GLO4-like
30131.m007216	0	1.71	63.02	2.14	21.28	11.1	13.18	4.44	8.03	5.34	4.09	4.77	1.83	2.52	2.31	5.39	Leaf	no	BnaA07g16420D
29583.m000192	0	4.67	26.33	2.62	1.91	2.38	6.43	0.42	2.73	0.22	0.21	0	0	0	0	0.15	Leaf	yes	ras-related protein Rab7
29732.m000312	3.63	13.15	71.92	11.71	9.66	10.08	14.82	5.19	13.24	6.84	5.15	2.49	1.47	2.01	0.93	4.94	Leaf	no	uncharacterized aarF domain-containing protein kinase At1g79600, chloroplastic
29653.m000290	5.91	42.15	95.31	15.54	42.6	17.21	38.03	9.74	42.93	17.81	11.38	1.56	0.74	0.22	3.21	0.93	Leaf	no	protein TIFY 6B isoform X1
28565.m000336	0.8	7.6	50	1.24	6.02	6.44	7.68	15.94	5.47	3.05	2.2	0.81	0.52	0.46	0.18	1.64	Leaf	yes	MATE efflux family protein 8-like
29676.m001690	1.12	1.55	23.38	0	0	1.87	1.66	1.6	6.47	0.55	0	0	0	0	0	0	Leaf	yes	Synechocystis YCF37
29932.m000597	0.77	6.45	42.22	2.72	0.2	4.8	0.04	3.58	2.76	2.33	5.07	1.14	0.51	0.16	0.03	0	Leaf	no	ABC transporter G family member 7 isoform X2
29736.m002091	7.08	13.92	66.04	6.72	6.98	8.18	11.71	8.21	8.86	3.87	3.92	0	1.41	3.25	2.39	11.56	Leaf	no	Cofactor assembly of complex C
29612.m000374	14.89	3.2	56	0	2.76	4.81	11.39	17.28	5.08	11.91	6.43	0.1	2.48	0.08	0.02	0.43	Leaf	no	vacuolar amino acid transporter 1
29676.m001688	3.35	19.18	55.4	4.53	8.79	4.41	7.28	8.61	3.98	6.08	1.37	3	1.57	1.41	1.98	3.12	Leaf	yes	thioredoxin-like protein HCF164, chloroplastic
28509.m000093	0.28	10.55	37.16	1.25	0.15	3.57	1.04	6.37	9.41	4.14	1.26	0.18	0.16	0.3	0.4	4.17	Leaf	yes	probable protein phosphatase 2C 62 isoform X5
29814.m000719	0.97	31.63	103.42	9.43	14.2	17.96	6.77	35.29	20.13	32.47	15.17	48.06	16.61	5.55	20.08	23.73	Leaf	yes	Omega-3 fatty acid desaturase, chloroplast precursor
29913.m000151	0.03	25.59	63.66	0	0	23.54	7.78	19.36	5.86	5.26	3.71	16.23	19.22	0.67	0.94	1.76	Leaf	no	mechanosensitive ion channel protein 2, chloroplastic
29848.m004507	4.95	21.01	73.83	9.3	15.64	13.76	17.44	6.97	15.06	7.18	5.9	7.94	7.86	4.77	7.04	15.19	Leaf	yes	DnaJ/Hsp40 cysteine-rich domain superfamily protein
29869.m001167	2.16	8.31	46.3	4.85	1.8	3.98	1.31	3.21	7.3	3.49	4.01	1.82	1.67	1.62	1.72	3.88	Leaf	no	Phytoene desaturase 3
27860.m000040	0.11	7.44	26.23	3.66	0.75	1.44	0.07	0.77	0.75	6.95	6.89	0	0.03	0	0	0.02	Leaf	yes	aquaporin NIP2-1-like
29806.m000973	0.66	9.83	44.46	9.73	12.57	4.14	5.39	5.97	3.23	1.32	2.67	0	0	0	0	0	Leaf	yes	1,8-cineole synthase, chloroplastic
29991.m000621	13.1	36.19	87.26	31.46	3.5	25.24	21.18	19.84	28.32	21.25	15.65	6.8	3.36	1.42	2.78	6.25	Leaf	no	magnesium transporter MRS2-11, chloroplastic
29693.m002097	0.05	5.07	14.38	0.65	1.67	0.3	0	0.3	0.05	0	0	0.05	0	0.39	0	0	Leaf	no	protein SRG1-like
29816.m000693	1.21	4.35	42.39	2.7	3.57	2.98	6.62	3.41	5.32	2.56	4.67	2.83	2.2	2.41	1.15	2.69	Leaf	no	integral membrane protein
28154.m000039	0	5.16	20.45	0.39	0.36	0.38	0.4	0	1.89	0	0.39	0.43	0	0	0	0	Leaf	yes	dnaJ homolog subfamily B member 12
29769.m000465	0.02	7.69	34.32	2.04	3.96	6.46	0.47	4.24	3.92	1.06	4.69	0.03	0.01	0	0.02	0.14	Leaf	no	cysteine-rich receptor-like protein kinase 3
30148.m001414	0.04	10.82	36.5	1.7	0.16	2.77	2.44	0.88	9.81	2.37	1.36	3.9	2.68	0.27	2.35	3.98	Leaf	yes	Phosphoenolpyruvate carboxykinase
30055.m001628	1.56	9.89	56.79	6.69	18.88	8.15	24	7.55	15.16	2.95	7.32	5.92	7.45	3.24	6.86	7.18	Leaf	no	ABC1-like kinase, partial
30054.m000790	0	1.37	16.49	0	0.59	0.83	0	0	0.54	0	0	0	0.29	0	0.96	1.27	Leaf	yes	ribose-phosphate pyrophosphokinase 1
29613.m000360	6.76	30.8	67.4	15.98	10.77	18.9	19.84	8	22.2	9.79	8.44	4.6	3.78	1.84	5.45	12.54	Leaf	no	probable plastid-lipid-associated protein 13, chloroplastic isoform X2
30190.m011347	0.99	12.02	43.69	5.79	1.57	7.93	1.71	3.16	9.25	1.15	0.25	6.63	3.46	0.36	6.47	4.12	Leaf	no	GDT1-like protein 1, chloroplastic isoform X1
29801.m003206	23.38	25.76	88.39	13.46	28.47	21.5	12.87	14.69	31.26	26.7	31.61	23.98	9.63	3.85	4.9	6.38	Leaf	no	presequence protease 2, chloroplastic/mitochondrial-like
29765.m000730	0.25	11.37	29.98	8.27	2.65	6.11	1.54	1.81	9.89	1.63	1.31	0.22	0.53	0.25	0.31	0.28	Leaf	no	prolycopene isomerase, chloroplastic isoform X1
30190.m010795	0	8.3	16.97	1.58	0.38	4.34	4.31	0.31	6.75	0.16	0	0	0	0	0	0	Leaf	yes	Os06g0523300
30032.m000465	4.97	21.79	56.8	13.68	10.74	13.45	5.83	12.04	14.27	7.2	5.72	7.17	4.01	2.46	3.58	8.54	Leaf	no	LETM1-like protein
29969.m000272	12.62	31.57	71	24.58	14.87	21.59	16.72	16.79	33.21	17.26	7.88	2.38	2.57	1.69	1.27	5.52	Leaf	no	sulfoquinovosyl transferase SQD2-like
30066.m000737	0.01	0.54	8.55	0	0	0.91	0	0	2.93	0.99	0	0	0.51	0.06	0	0	Leaf	yes	probable serine/threonine-protein kinase At1g18390
30170.m014039	0	6.81	18.55	0.32	0.3	1.87	2.96	1.26	5.4	0.84	0.38	0.06	0	0	0.03	0	Leaf	no	S-adenosyl-L-methionine-dependent methyltransferase
28226.m000846	0.09	3.69	20.93	1.21	0.05	3.95	7.7	0.48	7.59	0.42	0.97	0.15	0.08	0.19	0.33	0.61	Leaf	yes	cryptochrome DASH, chloroplastic/mitochondrial
29908.m006018	2.64	12.94	40.17	10.17	5.83	5.36	2.47	6.01	4.16	4	6.2	3.71	3.26	2.51	1.55	3.97	Leaf	no	uncharacterized methyltransferase At1g78140, chloroplastic
29648.m001968	0.07	0.78	21.66	1.47	6.53	0.7	0.82	2.68	0.99	1.08	0	0.08	0	0.21	0	0.1	Leaf	yes	calcium-binding family protein
27613.m000644	2.27	11.52	32.61	7.67	3.89	3.5	0.73	2.46	3.25	2.55	1.85	1.24	1.04	1.79	2.29	10.12	Leaf	no	Mitochondrial transcription termination factor family protein isoform 1
29908.m005961	10.28	13.17	52.38	15.66	6.56	8.81	17.89	4.6	12.7	6.81	9.91	6.63	3.1	2.64	4.56	4.49	Leaf	no	chaperone protein dnaJ 11, chloroplastic
29766.m000116	3.2	1.68	30.76	3.17	2.57	2.83	4.25	1.75	5.33	3.53	1.36	0.03	1.75	0.22	0.04	0.22	Leaf	no	neutral/alkaline invertase 3
28320.m001135	0	2.89	13.43	0.18	0.1	0.14	0.45	0.13	1.62	0.04	0.04	0.05	0.1	0.05	0.07	0.03	Leaf	yes	12-oxophytodienoate reductase
30025.m000593	0.06	2.2	10.26	0.06	0.01	0.52	0	2.73	0.31	0.67	0	0	0	0	0.01	0.01	Leaf	no	p-hydroxybenzoic acid efflux pump subunit aaeB
29678.m000513	13.68	14.23	29.61	9.01	4.04	6.75	7.42	0.16	10.67	0.07	0.01	0.32	0.1	0.06	0.02	0.05	Leaf	no	UDP-glycosyltransferase 74F2-like
29835.m000654	3.39	8.12	36.11	4.38	4.34	6.13	2.84	10.13	11.04	2.96	3.35	3.41	2.82	2.11	0.87	5.14	Leaf	yes	pheophytinase, chloroplastic
29598.m000466	9.48	21.35	59.53	23.49	19.12	22.47	20.01	7.92	17.7	14.73	6.64	1.53	0.33	1.42	0.53	6.92	Leaf	no	sec-independent protein translocase protein TATA, chloroplastic
29681.m001304	11.09	18.73	49.17	15.94	15.58	11.68	7.81	9.54	7.47	6.07	6.38	7.25	5.86	2.93	2.35	5.48	Leaf	no	ATP-dependent zinc metalloprotease FTSH 7, chloroplastic-like
29642.m000278	0.06	1.62	15.74	0.44	1.2	0.42	0.1	0.16	4.98	0.56	0.63	0.17	0.19	0.19	0	0	Leaf	yes	PTB domain-containing engulfment adapter protein 1 isoform 1
29864.m001493	4.13	20.73	48.92	7.5	13.03	12.04	3.89	14.05	8.81	9.43	6.18	8.89	4.94	2.44	3.09	11.67	Leaf	no	tRNA-dihydrouridine(47) synthase
29806.m000961	0.62	9.42	20.27	1.25	6.67	2.69	8.48	2.57	1.56	0.32	0.45	0.14	0.22	0.12	0.09	0.61	Leaf	yes	UDP-glucosyl transferase 85A2
30190.m011036	0.04	2.69	24.89	0.56	2.36	5.62	7.42	3.92	3.66	1.46	1.59	1.56	1.04	0.72	0.34	0.81	Leaf	yes	deoxyribodipyrimidine photo-lyase isoform X2
29589.m001277	3.48	22.44	71.72	29.58	24.99	33.63	25.39	23.28	16.78	25.5	32.41	4.42	2.53	3.1	1.25	9.07	Leaf	no	Protein neuralized
29805.m001516	0.95	7.92	18.16	6.43	1.76	1.18	0.19	0.68	5.31	0.77	0.31	0.09	0.12	0.23	0.11	2.83	Leaf	yes	E3 ubiquitin-protein ligase SGR9, amyloplastic
29489.m000172	3.15	20.09	46.56	8.48	0.96	6.83	8.77	9.99	12.31	8.7	10.02	9.09	11.52	6.66	10.11	5.91	Leaf	yes	F-box/kelch-repeat protein At3g23880-like
28228.m000020	0.19	0.42	17.16	0.84	3.44	1.93	0.45	1.5	3.97	2.66	1.74	0	0.07	0	0.07	0.29	Leaf	no	receptor-like protein 12
30174.m008948	0	0	16.83	0.28	0.24	0.87	1.14	0.38	0.17	0.11	0.05	1.08	1.62	3.65	2.75	6.4	Leaf	yes	SPX domain-containing membrane protein At4g22990-like
30116.m000383	0.39	5.48	20.85	1.77	0.45	1.74	1.44	2.31	0.92	1.34	1.74	0.9	0.28	0.51	0.31	3.1	Leaf	no	protein SUPPRESSOR OF GENE SILENCING 3-like
48455.m000013	2.64	24.38	63.46	28.22	19.81	24.96	21.4	22.03	14.44	19.24	26.02	4.01	2.42	1.25	1.46	11.97	Leaf	no	Protein neuralized
28515.m000313	6.27	0.15	41.93	0.07	14.68	12.44	11.16	9.66	9.97	4.93	4.93	6.64	5.78	8.5	6.25	15.61	Leaf	no	Terminal uridylyltransferase 4
30128.m008942	0	0.87	7.29	0.39	0	0.13	0	0	0	0	0.13	0.11	0	0	0.05	0.09	Leaf	yes	G-type lectin S-receptor-like serine/threonine-protein kinase RKS1
29736.m002077	0.05	7.24	17.52	0.14	2.07	5.46	3.16	0.2	0.49	0.36	1.12	1.04	1.25	0	0.34	1.94	Leaf	no	BnaC06g31050D
30128.m008918	5.54	9.18	36.8	6.81	3.77	9.98	4.75	9.13	15.26	6.54	6.03	10.49	3.27	0.7	2.58	3.39	Leaf	no	solute carrier family 40 member 3, chloroplastic
29718.m000130	0	2.07	8.14	1.11	2.73	0.36	0	0.17	0.35	0	0.09	0	0	0	0	0.05	Leaf	yes	protein LURP-one-related 15-like
29912.m005382	2.97	14.06	37.96	16.65	10.66	8.9	1.53	7.33	18.97	11.32	7.51	0.06	0.53	0.63	0.65	1.18	Leaf	yes	S-adenosyl-L-methionine-dependent methyltransferases superfamily protein
30162.m001256	1.96	6.01	20.71	2.73	2.45	0.41	2.1	2.33	4.24	0.83	1.79	1.03	0.22	0.03	0.08	1.65	Leaf	no	ABC transporter family protein
28462.m000128	3.04	16.87	37.9	11.85	5.32	17.02	11.27	6.87	16.45	6.64	7.68	1.19	0.66	0.51	0.56	3.08	Leaf	no	P-loop containing nucleoside triphosphate hydrolases superfamily protein
29628.m000786	9.22	15.61	43.47	20.64	18.41	12.15	10.85	15.38	10.91	10.94	8.08	3.6	1.52	0.57	0.77	3.05	Leaf	no	lon protease homolog 2, peroxisomal
29764.m000761	2.91	3.08	20.08	5.74	5.56	1.07	2.5	2.36	1.56	2.24	1.14	0.01	1.71	0.24	1.2	1.44	Leaf	no	uncharacterized calcium-binding protein At1g02270
29794.m003312	0.07	6.46	20.39	0.72	1.31	5.43	0.21	5.13	3.8	1.07	1.24	6.26	1.88	0.22	0.28	2.84	Leaf	yes	probable leucine-rich repeat receptor-like protein kinase At1g68400
30190.m011056	6.33	14.4	36.11	12.4	9.73	11.82	10.21	9.21	13.89	5.68	4.2	1.45	2.74	1.82	0.96	3.47	Leaf	no	Ycf49-like protein
29953.m000429	0.11	4.18	11.41	0.85	0.77	2.74	0.04	1.65	3.66	0.52	0.18	0.08	0	0	0	0.27	Leaf	yes	2-succinylbenzoate--CoA ligase, chloroplastic/peroxisomal
30190.m011183	0.06	3.84	18.97	6.79	2.07	3.25	5.92	0.31	3.57	0.9	3.88	0.14	0.22	0.16	0.08	0.39	Leaf	yes	remorin-like
29736.m002073	0.79	10.65	43.4	12.77	19.7	11.11	20.93	16.3	14.09	16.68	8.68	11.87	5.59	1.45	4.25	10.1	Leaf	no	CW14 protein isoform 1
29904.m002965	7.52	3.68	18.73	0	1.48	4.36	0.01	4.54	7.03	0	2.7	1.99	0	0.02	0	0	Leaf	no	peptidoglycan-binding domain-containing family protein
29869.m001145	0	12.26	24.93	1.47	2.82	6.4	3.29	10.62	12.13	8.12	6.55	1.06	0.42	0.39	0.77	1.88	Leaf	yes	hippocampus abundant transcript-like protein 1 isoform X1
28830.m000220	0	6.86	19.29	0	0	6.45	5.55	8.69	2.22	1.57	1.52	3.14	4.67	0.03	0.02	0	Leaf	no	E3 ubiquitin-protein ligase FANCL isoform X1
30138.m003861	0	5.49	11.9	0.32	0.02	1.89	0.85	1.19	4.78	0.18	0.09	0.64	0.26	0.02	0.15	0.87	Leaf	yes	conserved hypothetical protein
39680.m000014	0.27	6.96	17.28	2.56	3.19	0.93	1.41	1.58	5.14	1.1	1.87	1.8	1.07	0.83	0.81	3.65	Leaf	yes	pheophytinase, chloroplastic
29992.m001412	1.71	9.07	40.03	4.77	8.89	7.06	2.89	10.01	12.97	17.61	10.79	21.31	14.78	7.25	16.31	13.97	Leaf	yes	ABC transporter G family member 5 isoform X1
29168.m000370	0.37	0.52	14.38	1.32	1.17	2	0.73	4.11	6.14	2.71	1.99	0.09	0	0	0.04	0.89	Leaf	yes	Auxin-induced 5NG4
29841.m002852	8.5	16.3	38.8	11.88	8.22	12.38	9.36	12.37	19.79	10.91	14.52	7.6	5.17	1.83	2.46	6.09	Leaf	yes	formin-like protein 14
30059.m000475	3.01	7.48	21.91	3.38	3.28	3.76	2.29	3.24	6.21	3.29	2.38	1.33	0.87	0.27	1.7	4.95	Leaf	no	DUF3326 family protein
30190.m010813	2.13	13.51	29.39	6.09	1.73	8.59	7.7	10.31	10.86	7.04	3.58	6.7	6.17	2.88	1.92	3.44	Leaf	yes	1-acyl-sn-glycerol-3-phosphate acyltransferase delta isoform 1
29863.m001106	0.47	10.68	26.7	8.89	6.04	6.57	5.64	5.94	12.57	7.22	9.46	0.69	0	0	0.16	2.71	Leaf	no	tryptophan aminotransferase-related protein 4-like
29844.m003200	3.4	14.78	31.61	9.79	6.2	10.71	9.62	11.5	16.3	12.56	5.92	2.89	2.65	2.5	0.54	3.85	Leaf	yes	BnaC01g31300D
27538.m000318	0.53	4.55	9.21	2.38	5.08	0.79	0.58	0.12	0.95	0	0.37	0.15	0	0.13	0.02	0.21	Leaf	yes	Cyclic nucleotide-gated channel 15
29726.m004108	0	7.27	14.87	4.22	5.84	1.28	4.48	1.19	2.33	0.82	2.67	0.08	0	0.26	0.22	1.13	Leaf	yes	protein transport protein sec31-like
30147.m013910	0.97	9.41	23.09	5.48	4.3	7.47	7.51	4.3	4.34	2.84	6.08	2.59	3.13	2.27	2.19	3.75	Leaf	yes	SEC14 cytosolic factor family protein
29805.m001500	0.79	6.55	18.05	2.09	2.71	5.27	3.48	3.78	8.73	2.76	1.1	2.6	2	0.03	1.06	3.49	Leaf	no	pentatricopeptide repeat-containing protein At5g02830, chloroplastic
30170.m014057	0	3.83	10.03	3.64	1.13	1.38	0.63	0.63	1.41	0.12	0.08	0.13	0.18	0.14	0	1.74	Leaf	yes	U-box domain-containing protein 5-like
29898.m000063	0.23	7.72	13.62	2.13	2.83	6.78	0.06	1.81	4.1	2.9	0.9	0.09	0.16	0.31	0.12	0.5	Leaf	yes	protein NUCLEAR FUSION DEFECTIVE 4-like
29669.m000833	0.04	2.82	7.15	0.4	0.07	1.1	0	1.32	3.32	0.97	0.51	0	0	0	0	0.01	Leaf	yes	probable LRR receptor-like serine/threonine-protein kinase At3g47570 isoform X1
28223.m000096	6.09	14.24	25.7	7.01	7.74	7.47	2.45	11.33	9.82	4.33	6.36	2.12	0.12	0.75	0.42	2.16	Leaf	no	PGR5-like protein 1B, chloroplastic isoform X1
29912.m005281	5.98	8.9	15.36	4.25	0.91	4.16	9.33	2.49	8.26	1.04	0.75	0	0	0.03	0	0.39	Leaf	no	LOW QUALITY PROTEIN: probable indole-3-pyruvate monooxygenase YUCCA10
29080.m000174	3.44	8.95	20.33	5.63	3.53	4.29	1.59	3.79	5.91	2.71	2.22	3.88	3.49	2.52	1.95	11.32	Leaf	no	ynbB
29851.m002450	0.12	1.96	5.3	0.09	0.02	0.46	0	0.13	1.2	0.13	0	0	0	0	0	0	Leaf	yes	Mitochondrial transcription termination factor family protein
29751.m001859	2.96	9.2	27.22	6.65	13.92	6.11	15.29	8.97	15.34	8.87	5.75	4.42	2.47	1.84	1.05	4.68	Leaf	no	metal tolerance protein B-like
29923.m000837	0.28	4.03	9.73	0.35	0.41	2.45	0.5	2.16	1.43	0.6	0.77	0.5	0.14	0.16	0.03	0.59	Leaf	no	Hydrolase family protein / HAD-superfamily protein isoform 2
29838.m001650	0	6.2	15.32	5.43	9.27	6.97	2.34	3.37	3.84	1.42	0.34	0.01	0.07	0	0	1.38	Leaf	yes	phosphoprotein phosphatase
29693.m002050	0.7	5.43	13.2	6.89	7.69	1.93	0.17	3.74	1.31	1.6	2.87	0.9	0.35	0.03	0.48	1.44	Leaf	no	LRR receptor-like serine/threonine-protein kinase FLS2
29827.m002664	2.72	8.9	19.8	4.64	1.22	4.3	4.44	4.17	6.61	4.21	3.81	3.18	3.33	1.1	1.76	1.75	Leaf	no	P-loop containing nucleoside triphosphate hydrolases superfamily protein
30138.m004038	0.32	4.2	17.46	3.63	1.7	3.14	4.48	2.66	3.38	2.54	2.34	3.65	3.83	2.74	1.8	1.42	Leaf	no	probable receptor-like protein kinase At5g61350
29912.m005577	0.48	8.56	16.8	6.79	3.16	4.82	1.46	3.48	5.81	2.95	2.26	0.34	0	0.55	0.58	1.42	Leaf	yes	zeaxanthin epoxidase, chloroplastic
27800.m000036	4.04	13.74	20.46	10.31	4.75	3.65	2.06	11.26	5.72	8.32	4.67	0.05	0.03	0.03	0.01	0.26	Leaf	yes	receptor-like protein kinase FERONIA
29852.m002026	2.36	5.55	14.86	0.57	0	2.32	0	1.14	9.43	0.3	1.81	4.78	1.58	0.2	8.23	4.84	Leaf	yes	very-long-chain enoyl-CoA reductase
29346.m000117	0.51	2.15	9.47	2.15	5.45	0.53	1.25	0.12	0.06	1.31	0.59	0.73	0.73	0.07	0.31	3.59	Leaf	no	WAT1-related protein At5g64700
29820.m000982	0	0.85	4.85	0.21	0.14	0.22	0	0	0	0	0	0.46	0.23	0	0.14	0	Leaf	yes	zinc finger A20 and AN1 domain-containing stress-associated protein 1-like
29912.m005576	0.3	2.06	7.97	2.52	0.04	1.74	0.12	0.45	2.33	0.05	2.3	1.27	0.46	0.3	0.21	0.48	Leaf	yes	zeaxanthin epoxidase, chloroplastic
30064.m000493	5.27	10.02	19.59	5.32	2.76	5.53	3.61	7	8.3	5.52	3.91	4.65	5.59	0.97	3.01	2.94	Leaf	yes	pentatricopeptide repeat-containing protein At5g48730, chloroplastic
29782.m000118	1.58	6.46	11.82	3.94	1.7	2.73	0.5	2.87	4.26	1.95	1.19	0.82	0.16	0.14	0.24	1.38	Leaf	no	MAP7 domain-containing protein 2-like
29462.m000379	1.15	11.21	16.38	4.81	4.49	0	1.77	6.14	8.05	4.36	2.14	2.4	1.53	0.72	3.11	9.75	Leaf	no	maf-like protein DDB_G0281937 isoform X2
29814.m000744	1.64	5.1	15.5	2.22	0.88	2.79	2.41	3.37	7.91	3.48	8.02	7.06	3.44	0.18	3.66	0.64	Leaf	no	UDP-glucose pyrophosphorylase 3 isoform 3, partial
29600.m000545	6.78	7.13	15.26	5.92	0.68	3.42	2.34	5.4	6.92	1.97	1.97	0.16	1.06	1.74	1.35	7.87	Leaf	no	glutamate receptor 3.4-like isoform X1
29794.m003468	3.45	1.13	16.15	8.34	3.15	5.44	5.75	5.5	3.72	5.7	2.45	0.26	4.48	0.76	2.33	4.96	Leaf	no	serine/threonine-protein kinase AFC3
29929.m004549	2.81	9.33	16.74	5.41	3.81	3.81	6.41	5.58	4.54	3.5	4.78	2.21	4.1	2.41	1.33	3.65	Leaf	yes	conserved hypothetical protein
29970.m000995	2.04	5.19	10.21	5.52	5.25	2.09	0.52	2.17	2.62	1.66	0.94	0.39	0.4	0.48	0.27	0.34	Leaf	yes	probable receptor-like protein kinase At5g24010
29900.m001569	0.09	5.47	9.47	1.08	0.52	2.45	0.04	6.2	1.79	3.78	3.12	0.02	0.02	0.37	0	2.31	Leaf	yes	glutamate receptor 2.9-like
29660.m000785	0.37	8.25	11.63	6.93	1.68	4.42	1.56	3.44	4.47	3.63	1.79	1.85	0.83	1.52	0.5	2.34	Leaf	no	conserved hypothetical protein
28226.m000862	1.03	2.32	9.54	1.83	0.58	0.83	1.14	1.11	2.9	2.78	2.39	0.98	2.29	0.11	0.79	2.84	Leaf	no	Methyltransferases isoform 1
30225.m001712	1.66	1.29	12.71	1.95	1.57	3.57	4.08	5.31	5.02	3.32	3.46	3.76	2.08	2.94	0.87	1.23	Leaf	no	dentin sialophosphoprotein-like
30147.m014077	0.01	5.04	8.27	1.48	0.36	1.99	2.09	3.39	3.55	1.8	0.64	0.73	1.07	0.1	0.31	1.93	Leaf	no	isochorismate synthase 2, chloroplastic
29820.m001007	0	2.06	8.06	0.55	1.69	1.96	4.21	2.01	3.88	2.12	1.47	1.24	0	0.89	0.79	1.95	Leaf	no	MATE efflux family protein 2, chloroplastic isoform X1
29955.m001167	0	1.26	4.84	1.18	0.58	0.89	0.28	0.27	0.86	0	0.78	0	0	0	0	0.3	Leaf	no	pheophytinase, chloroplastic
29724.m000842	0.3	2.71	5.73	2.03	0.88	1.08	0.17	0.57	1.2	0.64	0.47	0.44	0.14	0.19	0.16	1.27	Leaf	no	pentatricopeptide repeat-containing protein At3g22150, chloroplastic
30005.m001251	1.19	2.37	9.89	3.24	2.91	3.6	1.76	4.83	3.12	2.14	2.13	5.21	2.08	1.04	0.42	0.86	Leaf	no	secretion-regulating guanine nucleotide exchange factor isoform X2
30068.m002530	0	193.58	167.15	947.43	160.16	53.61	0.19	1.74	20.26	16.5	46.79	0.46	0	0	0	1.06	Stem	yes	conserved hypothetical protein
29771.m000074	0.29	138.3	247.94	747.28	0.52	186.39	8.74	23.21	208.23	17.99	0.89	0.21	1.59	4.18	0	34.43	Stem	no	(R)-limonene synthase
29692.m000547	0	134.46	76.33	717.61	0.81	9.79	23.96	0	27.38	0.45	2.28	0	0.55	0	0.76	0	Stem	yes	MLP-like protein 31
28166.m001038	1	29.58	0.05	635.86	6.74	1.12	0.12	0.12	0.09	0.06	1.35	0.07	0	0.09	0	0.05	Stem	no	alpha-copaene synthase-like
29684.m000310	0	125.88	3.09	391.72	24.43	0.03	12.64	0.14	0.06	0.85	48.52	0.06	0.01	0	0.33	0.02	Stem	no	probable pectinesterase/pectinesterase inhibitor 35
29992.m001406	0.22	20.52	0.05	363.03	0.9	0.22	0	0	0.11	0	0	0.12	0	0	0.12	0	Stem	yes	NAC transcription factor 25-like
28846.m000048	0.95	85.59	22.36	330.25	28.61	8.43	0.5	3.22	1.65	0	0	0.07	0	0	0	2.91	Stem	yes	aquaporin TIP1-2-like
29983.m003107	0.06	85.71	34.34	323.51	42.97	5.7	0.85	0.39	53.24	0.12	0.51	0.03	0	0	0.02	0	Stem	yes	trans-resveratrol di-O-methyltransferase-like
30204.m001773	24.87	38.94	7.67	307.82	0.03	30.85	1.57	37.43	57.7	27.85	16.75	1.2	0.55	1.05	0	10.3	Stem	yes	conserved hypothetical protein
29848.m004500	1.16	31.05	27.93	248.79	74.08	15.54	1.97	4.76	18.24	6.49	44.25	0.47	0.84	0.33	1.19	1.9	Stem	yes	nucleoid DNA-binding family protein
30170.m013647	0	24.58	0.04	229.17	16.62	24.92	1.09	0.23	2.83	0.17	0.06	0.06	0.44	0.2	0	7.53	Stem	yes	homeobox protein knotted-1-like 2
30147.m014008	0	30.61	2.16	202.48	20.62	25.51	1.16	4.59	28.88	2.39	2.27	0.32	0.4	0.27	0	5.63	Stem	yes	conserved hypothetical protein
30170.m014056	2.31	23.3	2.22	189.76	3.59	27.54	4.13	9.43	33.28	0.59	3.52	0	0	0	0	0.56	Stem	yes	myb family transcription factor family protein
29908.m006170	0	33.16	24.17	183.92	2.84	17.85	2.27	28.64	3.24	14.96	36.5	0	0	0.08	0.01	0	Stem	yes	WAT1-related protein At1g21890-like
29638.m000509	0	28.59	0	176.3	0	0	0	0	0	0	0	0	0	0	0	0	Stem	yes	conserved hypothetical protein
47284.m000040	0.05	31.81	23.61	135.56	33.8	4.29	0.43	0.06	8.48	0.3	0.47	0	0	0	0	0.12	Stem	no	protein NRT1/ PTR FAMILY 5.6
30190.m010773	0	17.96	0.01	115.8	1.24	13.65	0.12	0	4.84	0	0	0.12	0.25	0	0	0.53	Stem	yes	conserved hypothetical protein
29908.m006169	0	32.11	0.45	96.6	15.45	0.77	0	0	1.21	0.12	0	0	0	0	0	0	Stem	yes	WAT1-related protein At4g08290 isoform X1
29709.m001171	0	11.21	0.38	62.25	2.41	3.11	0	0	1.19	0	0	0	0	0	0	1.01	Stem	yes	WRKY family transcription factor
29648.m001937	0	1.33	0	61.62	0.79	3.91	0.04	0.16	0.2	0	0	0	0	0	0	0	Stem	yes	flavonol synthase/flavanone 3-hydroxylase-like
29681.m001341	0	1.68	7.53	49.68	3.52	12.87	2.07	0	14.02	0	0	0	0	0	0	0	Stem	yes	vacuolar cation/proton exchanger 3-like
30076.m004494	0	1.77	0	42.9	0.41	0.6	1.36	0	0	0	0	0.05	0	0	0	0	Stem	yes	WAT1-related protein At3g30340-like
30146.m003480	2.91	4.4	0.01	32.61	0	0.24	0	0	0.35	0	0	0	0	0	0	0	Stem	yes	GDSL esterase/lipase APG-like
30148.m001459	0	3.28	1.23	24.85	0	0.64	0	0	3.57	0	0	0	0	0	0	0	Stem	yes	benzyl alcohol O-benzoyltransferase-like
30078.m002314	0	5.22	0.17	19.97	6.74	0.21	0	0	0.2	0	0	0	0	0	0	0	Stem	yes	conserved hypothetical protein
29625.m000694	0	3.92	3.5	18.88	0.1	0.08	0.15	0	0	0	0	0	0	0	0	0.6	Stem	yes	Centroradialis
30169.m006339	0	1.79	0	17.77	0	0	0	0	0	0	0	0	0	0	0	0.09	Stem	yes	zinc finger protein CONSTANS-LIKE 4
27751.m000168	0.38	0.69	0	17.26	2.24	0.97	0.63	0	0.09	0	0	0	0	0	0	0	Stem	yes	transcription factor ORG2
29634.m002141	0	1.61	0.07	17.18	4.13	0.45	0	0	0.37	0.1	0	0	0	0	0	0	Stem	yes	protein LIGHT-DEPENDENT SHORT HYPOCOTYLS 10-like
30068.m002630	0	0	1.34	9.96	0	0	1.93	0	0	0	0	0	0	0	0	0	Stem	yes	conserved hypothetical protein
28902.m000037	0	1.94	0.03	7.09	0	2.04	0	0	0.61	0	0	0	0	0	0.03	0	Stem	no	fatty acyl-CoA reductase 2
27964.m000356	0	2.27	0.2	6.84	0	0.06	0	0	0.12	0	0	0	0	0	0	0.41	Stem	no	transcription factor MYC2
29813.m001490	0	1.25	0	5.72	0	0	0	0	0.14	0	0	0	0	0	0	0	Stem	yes	vacuolar amino acid transporter 1-like
30100.m000778	1.75	0	0	4.74	0	0.55	0	0	0	0	0	0	0	0	0	0	Stem	no	metal transport protein
29739.m003696	11.15	50.04	3.07	186.31	6.92	19.26	5.65	0.61	8.55	4.55	2.52	1.02	0.14	0	0.94	1.1	Stem	yes	SAUR family protein
29912.m005483	0.56	145.21	31.83	353.59	75.05	143.99	4.24	75.28	139.5	25.13	17.62	6.84	7	2.97	1	102.83	Stem	yes	auxin-responsive protein IAA27-like
29600.m000534	0.16	22.41	0.22	95.09	5.88	2.65	0.65	0.08	2.36	0.08	1.87	0	0.08	0	0	0.4	Stem	yes	actin-related protein 8
30206.m000788	6	10.15	2.07	114.29	1.17	8.77	0.71	0.28	3.69	0	1.02	0	0	0	0	0	Stem	no	phospholipase A1-IIdelta
29832.m000310	0	21.65	0.43	117.12	16.85	5.99	1.95	0.31	2.72	1.31	2.15	0.14	0.14	0.49	0.04	0	Stem	yes	basic leucine zipper 43-like
30128.m008639	0	20.6	2.47	130.8	9.15	22.83	2.23	4.45	28.34	1.85	0.96	0	0	0.16	0	0.2	Stem	yes	bifunctional L-3-cyanoalanine synthase/cysteine synthase D1-like isoform X1
29660.m000773	0	17.48	2.06	117.96	21.66	13.34	0	2	15.47	0.98	0.4	0	0.59	0.14	0.06	4.74	Stem	yes	conserved hypothetical protein
28357.m000099	0	25.86	3.22	105.12	8.99	16.93	1.18	1.1	5.6	0.41	0.48	0.18	0.24	0.07	0.03	5.39	Stem	yes	G1-like protein
30065.m001137	3.21	55.82	13.9	160.42	9.65	8.09	14.95	1.42	10.62	2.84	5.91	2.52	2.81	1.19	2.1	5.4	Stem	yes	aldo/keto reductase AKR
30170.m013846	0	11.24	1.38	94.71	27.52	6.77	0.13	1.87	6.9	0.9	1.07	0.05	0	0.19	0.03	1.4	Stem	yes	WUSCHEL-related homeobox 4 isoform X2
29807.m000489	7.88	26.79	14.24	165.48	1.38	16.47	24.39	0.89	1.29	15.33	1.84	15.22	15.34	13.13	7.23	3.57	Stem	yes	conserved hypothetical protein
28040.m000035	0	13.57	2.23	83	12.84	7.42	1.78	1.62	10.37	0	1.38	0.32	0.37	0.45	0	17.66	Stem	no	probable WRKY transcription factor 13
30170.m014078	0.08	4.36	0.13	50.5	1.1	0.41	0.04	0	0.12	0	0	0	0	0.17	0.05	0.18	Stem	no	cytochrome P450 family protein
30076.m004461	0.07	21.01	5.27	63.81	0.39	4.36	0.2	0.71	4.39	0.58	0.21	0.28	0.18	0.05	0.34	0.17	Stem	yes	eugenol O-methyltransferase family protein
27704.m000146	0.36	15.89	2.65	79.61	0.18	10.06	1.75	1.85	14.71	1.69	2.26	0.53	0.27	0.2	0.09	0	Stem	yes	RING-H2 finger protein ATL74-like
30146.m003553	0.41	47.41	8.17	122.1	0	40.99	0	15.25	11.47	15.41	13.82	1.71	0	0.22	0.16	6.03	Stem	no	protein NRT1/ PTR FAMILY 1.1
29568.m000293	0.03	1.26	0	40.42	9.81	0.86	0.54	0.15	1.54	0.03	0	0	0	0	0	0.05	Stem	yes	laccase-17-like
30041.m000231	0	5.32	0	38.94	4.17	13.43	0.17	0	10.76	0.36	0.35	0	0	0	0	0	Stem	no	LOW QUALITY PROTEIN: probable xyloglucan endotransglucosylase/hydrolase protein 23
29986.m001644	0	20.07	2.45	58.82	9.38	14.53	0	1.48	9.38	0.45	0.08	0.06	0.1	0.26	0	1.54	Stem	yes	pectinesterase-like
29866.m000622	4.16	39.37	30.43	150.99	9.65	24.04	20.16	17.28	24.04	26.05	46.85	0.13	0.57	0.07	0.19	2.58	Stem	yes	protein YLS9
29794.m003382	0	2.31	0.01	23.53	0.03	0.31	0.05	0.05	0	0	0	0	0	0	0	0.05	Stem	yes	carotenoid cleavage dioxygenase 8 homolog B, chloroplastic
28152.m000878	4.09	13.56	0.34	46.15	11.79	0.88	0.06	3.07	5.79	1.61	0	0	0	0	0	0.04	Stem	no	zinc finger protein 4-like
29794.m003381	0	19.43	12.73	63.37	21.96	11.57	0.49	0.11	9.65	0.27	0.05	2.7	1.97	1.39	1.75	9.45	Stem	yes	dehydration-responsive element-binding protein 3-like
30169.m006531	0.45	13.49	1.18	60.7	19.59	9.63	2.17	2.41	5.17	0.46	3.73	1.01	1.47	1.69	0.77	1.03	Stem	yes	transcription factor TRY-like
30174.m009081	0	13.44	1.9	45.88	3.42	1.96	0.85	0.72	2.25	0.53	0.22	0	0.14	0	0	5.93	Stem	yes	myb-like protein X-like
30147.m014147	0.13	4.51	0.14	26.57	2.61	0.12	1.07	0.25	0	0	0	0	0	0	0.07	0	Stem	yes	transcription factor bHLH118-like
30170.m014107	0	6.05	0.48	25.3	4.6	0.19	1.25	0	2.31	0.03	0.12	0	0	0.13	0.03	0.02	Stem	yes	jacalin-related lectin 3-like isoform X1
30190.m010954	0	5.33	0.37	26.8	0.29	0.47	0.44	0	0.23	0	0	0	0	0	0	0.26	Stem	yes	protein LYK2
29733.m000743	0	15.79	13.15	36.64	16.29	4.59	0.17	0.71	9.78	0.16	0.36	0.05	0.08	1.35	0	11.64	Stem	yes	S-adenosyl-L-methionine:carboxyl methyltransferase family protein
29917.m001935	0.01	1.6	0	14.33	0.14	1.76	0	0	1.76	0	0	0.12	0	0	0	0.28	Stem	yes	serine carboxypeptidase-like 32
30147.m014112	10.56	14.34	7.68	51.29	1.05	5.59	1.43	1.12	1.73	5.81	0.74	0.26	0.42	0.91	2.68	4.37	Stem	no	transcription factor bHLH47
28865.m000016	0.07	12.03	0.39	35.6	13.82	11.93	4.16	1.67	11.91	0.9	1.06	0.06	0.24	0.26	0	5.12	Stem	yes	endoglucanase 9-like
29634.m002162	0	1.59	6.08	39.79	1.83	10.22	3.08	2.33	10.71	2.6	3	0.79	0.31	0	0.28	0.15	Stem	yes	ATP synthase subunit delta
30190.m010804	0	0.62	1.5	21.39	5.64	1.57	5.69	0	1.01	0	0.22	0	0	0.24	0	0	Stem	yes	glycosyltransferase family 28 protein
30170.m014247	1.83	27.65	4.55	75.7	11.78	15.5	5.41	18.32	28.51	21.04	12.54	0.39	0.91	0.44	0	15.9	Stem	yes	protein MIZU-KUSSEI 1
30146.m003508	0	9.3	0.12	33.69	1.35	2.75	1.48	4.11	0	2.12	2.76	0.19	0.38	0.18	0	8.46	Stem	yes	histidine phosphotransfer protein
29603.m000520	0	1.32	2.23	28.2	0.99	5.5	0.88	5.61	6.93	1.05	0.58	0.29	0	0	0.08	0.09	Stem	yes	two-pore potassium channel 1
29637.m000751	0	48.03	21.7	116.97	49.16	49.37	64	12.89	47.97	33.24	63.69	0	0.82	0.58	0.95	5.98	Stem	yes	conserved hypothetical protein
30174.m009014	0	6.54	1.34	32.52	11.42	7.27	0.93	1.54	12.59	7.02	5.57	0.03	0.01	0	0	0.01	Stem	yes	probable serine/threonine-protein kinase At5g41260
29930.m000618	10.8	8.87	14.54	61.52	8.94	14.62	23.18	9.99	5.29	10.81	4.17	1.12	0	0	0	1.58	Stem	no	hippocampus abundant transcript-like protein 1
28952.m000016	2	15.54	2.61	38.75	1.88	12.7	3.76	4.78	5.46	1.61	0.34	0.47	1.1	1.42	1.39	10.03	Stem	yes	C2H2-like zinc finger protein
30068.m002622	0	3.22	1.48	19.95	1.97	5.46	1.59	0	1.97	0.35	0.34	0	0	0	0	0	Stem	yes	WAT1-related protein At3g30340-like
30131.m007199	0	1.41	0.4	10.95	0.38	1.78	0	0	0	0	0	0.05	0	0	0.02	0.07	Stem	yes	(R,S)-reticuline 7-O-methyltransferase-like
29780.m001390	2.36	11.91	4.8	50.82	6.75	6.29	2.22	20.57	6.01	12.64	6.7	1.35	0.54	0.43	2.28	13.2	Stem	yes	protein SHOOT GRAVITROPISM 5
30204.m001780	7.43	10.77	3.21	46.14	0.91	7.6	1.79	1.36	8.9	0.18	0.72	9.46	3.51	2.87	5.77	10.23	Stem	yes	protein SULFUR DEFICIENCY-INDUCED 1
28927.m000026	3.75	4.82	0.62	21.41	6.26	2.03	0.12	0.97	0.07	0.36	0.61	0	0.06	0.12	0	0.43	Stem	no	ABC transporter G family member 25
28320.m001104	0.44	0.75	0	18.02	1.86	0	0.59	2.18	0.46	0.16	0.47	0	0	0	0	0.11	Stem	yes	serine/arginine-rich splicing factor SR34A isoform X1
29950.m001149	0	4.48	6.17	12.94	4.57	1.38	0	0.1	6.38	0	0.88	0	0	0	0	0.05	Stem	yes	myb family transcription factor family protein
29806.m000971	0	7.16	5.29	24.56	8.22	2.98	0.91	1.21	8.41	1.09	3.27	0	0	0	0.02	0	Stem	yes	metacaspase-1-like
28708.m000180	3.13	6.87	8.04	14.36	5.11	0.3	0	0.18	0.36	0	0.3	0	0	0	0	0	Stem	yes	cysteine-rich repeat secretory protein 55-like
29827.m002528	15.04	30.3	13.13	60.56	9.72	17.48	19.14	11.08	26.04	13.17	12.8	3.4	1.57	1.38	1.45	4.37	Stem	no	transcription factor MYC2
30147.m014171	0	5.23	1.01	22.14	6.77	2.78	0.05	1.03	8.46	2.09	2.92	0	0.02	0.09	0	0.79	Stem	yes	DUF3475 domain protein, partial
29822.m003426	16.04	7.64	6.81	35.29	13.69	3.4	1.59	2.82	6.43	3.37	2.61	0.2	0.4	1.56	0	16.71	Stem	yes	ABC transporter B family member 15-like
30055.m001607	6.65	7.46	1.44	22.65	0.04	9.18	0.08	3.08	4.32	0.96	0	0	0.27	0.24	0.08	2.68	Stem	no	myosin heavy chain, clone 203-like
29842.m003696	0	3.4	1.94	12.06	0.05	1.36	2.84	0.19	1.48	0.27	0	0	0.18	0.08	0.16	0.02	Stem	no	probable terpene synthase 13
29611.m000231	3	10.87	4.4	29.5	2.57	12.27	0.14	1.48	15.21	11.71	12.63	0.65	0.35	0.65	0.03	1.89	Stem	no	U-box domain-containing protein 3
29727.m000486	0	7.36	5.26	13.14	1.33	0.33	0.45	0.05	2.79	0.44	0.16	0	0	0.06	0	0	Stem	yes	(S)-2-hydroxy-acid oxidase family protein
28546.m000072	2.16	12.36	5.12	39.18	3.55	8.97	5.94	11.17	7.79	10.23	7.01	4.61	4.91	4.51	0.58	0.62	Stem	no	Protein neuralized
30008.m000799	5.02	16.52	3.07	40.84	21.91	11.36	2.25	5.7	21.3	18.97	18.8	1.1	0.73	1.59	0.17	2.32	Stem	no	auxin-responsive protein IAA13 isoform X2
30076.m004458	0.49	4.54	1.84	13.36	2.26	0.9	1.04	0.1	0.24	0	0	0.07	0.21	0	0.09	0.31	Stem	yes	eugenol O-methyltransferase family protein
30147.m013923	0	1.92	0	16.35	1.58	5.95	1.28	1.3	0.23	0.82	0.64	0.1	0.1	0.05	0	5.53	Stem	yes	homeobox protein knotted-1-like 6
29836.m000584	0	13.77	6.64	35.24	2.01	13.69	10.2	5.96	12.51	9.4	5.27	0.04	0.34	0	0.25	1.65	Stem	no	BTB/POZ domain-containing protein At5g47800 isoform X2
28327.m000363	4.12	11.35	4.66	30.76	14.29	3.75	3.85	4.46	8.65	5.79	2.78	4.14	3.31	0.63	0.85	0.44	Stem	yes	patatin-like protein 6
28008.m000029	1.09	14.14	11.27	17.87	3.65	0.22	1.1	0	0.01	0	0.12	0.87	1.46	1.07	0.23	8.45	Stem	yes	AP2/ERF and B3 domain-containing transcription factor At1g50680-like isoform X2
30147.m013885	0.59	2.57	0.53	14.36	4.39	1.8	0	0.49	5.92	0.1	7.3	0.22	0	0	0	0.71	Stem	yes	Myb domain protein 86
29739.m003566	0.33	8.79	4.21	28.59	6.09	7.25	0.42	4.71	10.44	4.45	4.16	2.28	0.75	0.36	0.01	0.53	Stem	yes	cytochrome P450 711A1
56826.m000027	15.1	10.77	9.4	37.12	17.73	8.35	3.59	7.76	6.49	7.26	6.95	5.23	2.91	2.34	2.25	5.88	Stem	no	probable polygalacturonase
29908.m005962	14.29	20.64	4.47	48.76	11.89	13.52	3.79	22.83	14.73	15	17.4	10.88	8.21	7.76	8.48	7.81	Stem	no	transcription factor TGA3
28037.m000045	1.84	1.46	0.13	9.6	1.04	0.56	0.02	0.02	0.83	0.03	0.28	0.02	0	0	0.01	0.58	Stem	yes	serine/threonine-protein kinase D6PKL2-like
30093.m000364	0.61	11.22	2.05	24.41	5.41	9.26	1.73	13.5	14.16	10.54	2.56	1.55	1.53	1.34	2.36	4.67	Stem	yes	transcription factor TCP8
29669.m000819	0	1.05	2.63	10.43	0.38	0.64	0.2	0.18	0.64	0.75	0.97	0	0.02	0	0.01	0.02	Stem	yes	LRR receptor-like serine/threonine-protein kinase EFR
30190.m010874	0	1.93	0.21	16.76	3.68	3.07	1.19	2.64	4.94	3.42	0.95	0.22	0.24	0.13	0	1.35	Stem	yes	transcription factor bHLH36
30128.m008946	0.91	11.52	2.91	23.17	10.94	6.4	2.49	12.67	6.66	3.42	5.94	0.36	0.74	0.55	0.75	0.71	Stem	yes	galactinol synthase 2
30018.m000542	0	1.77	0.17	7.43	0.92	0.75	0.09	0.55	2.76	0.19	0.09	0	0	0	0	0	Stem	yes	RNA-directed DNA polymerase (Reverse transcriptase)
29848.m004498	0	4.42	0.47	10.72	4.29	5.37	0	1.39	1.47	0.06	0.32	0	0	0.11	0	1.27	Stem	yes	protein ASPARTIC PROTEASE IN GUARD CELL 1-like
29647.m002010	0.04	2.54	2.81	8.41	3.68	2.38	0.19	0.97	4.2	0	0.13	0	0.02	0.04	0.01	0.37	Stem	yes	BTB/POZ domain-containing protein At1g03010-like isoform X1
29908.m006016	1.27	5.88	0.63	20.52	6.7	6.51	0.64	2.69	2.98	2.85	5.29	1.91	0.53	0.79	1.65	3.75	Stem	yes	VQ motif-containing family protein
30174.m008941	0	4.49	0.59	15.69	2.74	2.67	0.06	0.99	3.37	3.16	3.41	0.01	0.08	0.12	0	1.67	Stem	yes	subtilisin-like protease SBT1.1
29929.m004630	3.78	11.35	4.25	24.29	10.42	8.67	4.12	8.19	4.34	6.07	3.04	1.08	4.52	3.52	4.25	1.9	Stem	yes	protein MADS AFFECTING FLOWERING 5-like isoform X1
30170.m013628	9	12.11	6.44	17.12	13.14	1.86	5.45	0.71	4.71	1.18	2.52	0.2	0.02	0.07	0.01	0.11	Stem	yes	receptor-like protein kinase 5
27471.m000413	3.17	2.84	0.65	19.65	7.04	5.99	0.44	6.18	6.83	6.73	3.47	0	0.04	0.17	0.13	3.16	Stem	yes	P-loop containing nucleoside triphosphate hydrolases superfamily protein
28492.m000466	0	1.71	3.21	10.22	1.55	1.75	0.11	1.1	1.72	0.24	0.66	0.08	0.14	0.04	0.45	0.38	Stem	no	7-deoxyloganetin glucosyltransferase-like
30128.m008743	0	4.7	1.09	9.17	0	0.23	0.75	0	0.78	0.06	0.87	0.51	0.69	0.11	0.45	3.11	Stem	yes	sphingosine kinase 2 isoform X5
30027.m000819	2.75	3.21	0.81	8.44	2.12	0.45	0	0.62	0.96	0.23	0.25	0.09	0	0.5	0	0.02	Stem	yes	conserved hypothetical protein
30131.m007192	0	4.57	2.15	10.17	2.32	0.6	0.32	1.36	1.71	1.03	1.02	0.23	0.12	0.12	0.26	0.34	Stem	yes	expressed protein
30185.m000956	4.51	14.07	11.36	28.54	11.17	14.56	3.21	12.48	8.37	11.59	8.21	3.7	3	1.26	0.74	2.33	Stem	no	auxin response factor 19-like
28179.m000463	5.38	6.73	1.82	14.65	8.95	9.32	7	5.6	1.57	1.42	0.99	0.8	0.53	0	0.24	1.12	Stem	yes	probable serine/threonine-protein kinase nek3-like
29726.m003982	0	2.55	0.21	11.6	3.32	4.55	0	1.35	7.08	0.98	0.71	1.54	0.77	0.64	0.05	1.88	Stem	yes	sodium/hydrogen exchanger 2-like isoform X2
29568.m000290	0	0.26	0	4.68	2.01	0.23	0.03	0.05	0.3	0.15	0.13	0	0	0	0.03	0.02	Stem	yes	laccase-4-like
30170.m013593	0.03	3.79	0.91	14.81	4.45	5.69	0	3.12	4.32	2.16	4.39	0	0.15	0	0.4	2.73	Stem	yes	U-box domain-containing protein 30-like
29597.m000287	0.24	9.72	2.77	20.93	6.45	5.61	5.86	8.49	6.29	7.04	4.42	0.53	0	0	0.11	5.59	Stem	yes	probable LRR receptor-like serine/threonine-protein kinase At4g08850
27769.m000106	0.21	0.94	0.08	6.58	1.97	0.42	0	0.77	0.5	0.01	0.31	0	0	0	0.01	0.5	Stem	yes	conserved hypothetical protein
29881.m000475	0.87	8.2	7.09	17.42	5.18	5.14	3.23	4.38	8.54	3.33	4.34	0.71	0.14	1.37	0.08	1.56	Stem	no	probable LRR receptor-like serine/threonine-protein kinase At5g63710
30076.m004519	0	2.03	0.42	6.53	0.47	0.38	0.54	0.05	1.62	0.35	0.58	0	0	0	0	0.02	Stem	no	glucan water dikinase 2
30226.m001998	0.27	2.88	0.51	13.55	2.84	3.75	4.16	1.71	2.15	3.11	3.37	2.16	1.62	1.59	0.38	0.27	Stem	no	zeaxanthin epoxidase, chloroplastic-like
29912.m005429	0.27	6.21	4.59	16.73	5.87	4.21	0.05	5.19	5.98	5	5.42	0.63	0.36	0.19	0.23	2.02	Stem	yes	spartin-like
28153.m000287	2.24	9.67	4.99	14.25	1.2	8.74	0	4.1	5.96	2.49	4.2	3.3	2.78	0	0.7	0.49	Stem	no	isoamylase 2, chloroplastic
29680.m001691	0	2.28	0	7.38	0.91	0.69	0.14	0.89	1.92	1.13	3.1	0	0	0	0	0.86	Stem	yes	protein LIGHT-DEPENDENT SHORT HYPOCOTYLS 1-like
30190.m011165	0	1.42	0.04	6.13	1.02	1.21	0.12	0.13	0.77	0.26	0.45	0.23	0.57	0.53	0.69	0.18	Stem	yes	ankyrin repeat-containing protein At3g12360-like
30004.m000427	0	1.38	0.44	4.95	1.66	1.64	0.14	0	1.67	0.21	0.52	0	0	0	0	0	Stem	yes	laccase family protein
30170.m013623	0	4.87	3.56	10	1.99	6.52	0.78	2.24	2.56	1.22	0.86	0	0	0	0.04	3.44	Stem	yes	MATE efflux family protein 5
30174.m008889	4.34	3.96	0.69	12.54	3.08	1.72	2.68	6.21	5.39	8.39	3.08	0.98	0	0.05	0	1.28	Stem	no	glutathione S-transferase 2-like
30147.m014217	0	3.59	2.31	7.85	0.51	1.35	0	2.28	2.62	3.42	0	0.39	0	0	0	1.03	Stem	yes	conserved hypothetical protein
30226.m002015	0	2.72	0.24	6.21	2.31	1.29	1.19	1.68	1.89	0.5	0.55	0	0	0	0	0.5	Stem	yes	homeobox-leucine zipper protein HOX11-like
28745.m000034	2.82	1.84	0.45	8.59	3.73	4.34	1.82	1.49	4.31	0.96	1.24	0.23	0.32	1.06	0.57	0.37	Stem	yes	VQ motif-containing family protein
29950.m001186	0	23.58	0.23	0	7391.22	2.54	88.65	0.08	0.76	0.17	449.61	0	0	0.12	0.29	0	Root	yes	germin-like protein subfamily 1 member 16
30143.m001220	1.35	104.57	9.58	620.87	4891.83	2.17	1.34	4.16	3.91	17.61	43.52	3.35	4.65	3.31	2.75	3.25	Root	yes	protease inhibitor/seed storage/lipid transfer family protein
29680.m001752	0	7.74	0.35	0	4436.9	0.07	0.08	0	2.42	0.08	77.7	0.1	0.33	0.98	0	0	Root	yes	germin-like protein subfamily 1 member 16
28076.m000411	67.65	322.88	411.53	278.19	2815.95	194.26	314.54	108.66	280.99	310.18	584.43	9.49	5.4	1.03	1.65	13.07	Root	yes	aquaporin PIP2-4
29726.m004120	184.61	778.5	286.02	112.94	2729.04	9.6	4.04	0.22	24.21	9.4	2.5	0.23	0	0.98	0	1.52	Root	yes	Pathogenesis-related protein 10.5
29785.m000977	600.6	317.4	1.16	0.13	2727.12	8.68	46.02	0.46	1.26	5.89	41.56	0.72	0.09	0.05	0.04	0.08	Root	yes	BURP domain-containing protein 5-like
29889.m003242	0.71	162.7	0.46	1.53	1810.34	1.92	0.36	1.47	4.49	4.04	11.15	0.08	0.34	0.26	0.71	0.06	Root	yes	Major allergen Pru ar 1 isoform 1
29788.m000338	54.73	19.38	3.06	0.85	1789.98	6.26	2.19	3.94	13.53	8.01	9.56	2.54	0.75	0.36	0.22	0	Root	yes	aquaporin TIP1-1-like
30099.m001652	0.32	9.22	11.46	0.32	1770.14	0.42	0.1	0.21	3.62	0	0	0	0	0	0	0	Root	yes	pathogenesis-related family protein
30078.m002337	199.37	103.12	35.27	70.98	1651.17	45.68	132.58	1.2	104.86	10.78	97.19	0	0	0	0.03	0.09	Root	yes	plasma membrane intrinsic protein
30101.m000372	0.45	154.07	1.85	0.27	1555.43	0.21	0.2	0.21	0.13	1.45	3.88	0	0	0	0.03	0	Root	yes	probable aquaporin TIP-type
30078.m002355	72.14	56.03	1.94	74.77	1089.02	1.03	2.95	0.08	0.04	0.04	0.33	0	0	0	0.02	0	Root	yes	peroxidase 21
29877.m000489	0	32.81	0	4.04	965.38	50.32	14.04	29.09	8.01	77.94	32.8	0	0	0	0	0	Root	yes	conserved hypothetical protein
29863.m001076	73.84	274.15	63.37	21.1	890.22	105.7	15.93	11.03	139.59	6.62	0.94	2.1	3.39	4.89	0	73.58	Root	yes	peroxidase 12-like
[truncated: 2,913 more rows]

## Sheet: S4
Table S4. Seed stage-specific genes in castor bean.
[truncated: 1,042 more rows]

[truncated: 10 more sheets: S5, S6, S7, S8, S9, S10, S11, S12, S13, S14]
